# Supplementary material for: Evolution of genome space occupation in ferns: linking genome diversity and species richness
Source: Ann Bot. 2021 Jul 14;131(1):59–70. doi: 10.1093/aob/mcab094 (PMC9904345; doi:10.1093/aob/mcab094)
Supplement: mcab094_suppl_Supplementary_S01 [file mcab094_suppl_supplementary_s01.xls]

## Sheet: Sheet1
Supporting Information Table S1
Article title: Evolution of genome space occupation in ferns: linking genome diversity and species richness
Authors: Tao Fujiwara, Hongmei Liu, Esteban I. Meza-Torres, Rita E. Morero, Alvaro J. Vega, Zhenlong Liang, Atsushi Ebihara, Ilia J. Leitch and Harald Schneider
SD/SE - Error measure for genome size estimations. In most cases, the standard deviation across repetitions is reported, values marked with * indicate standard error of the mean
Standard - Refers to the reference standard used to estimate genome size. In this study Allium cepa 'Ailsa Craig' 2C = 34.89 pg, Pisum sativum 'Ctirad' 2C = 9.09 pg, Pisum sativum* 'Long Express' 2C = 8.37, Vicia faba 'Inovec' 2C = 26.90 pg, Petroselinum crispum 'Champion Moss Curled' 2C = 4.05 pg, Triticum aestivum 'Chinese Spring' 2C = 30.9 pg, Petunia hybrida 'PxPC6' 2C = 2.85 pg, Zea mays 2C …
Voucher Information/Publication - Details of the source of the plant material or the original publication from which the measurement was made
Yellow colored species were species whose genome sizes were estimated in this study
Order	Families following PPG1	Genus	Species	Taxonomical note	Authority	2C [Gb]	SD/SE*	1C [Gb]	1Cx [Gb]	1C/n [Gb]	counted 2n	estimated 2n	estimates ploidy level	estiamtes x	Voucher information	Study	buffer used	standard	CV plant	CV standard	rbcL	atpB
Equisetales	Equisetaceae	Equisetum	arvense		L.	26.6994	-	13.3497	13.3497	0.123608	-	216	2	108	USA: Wisconsin/Michigan, DOB0291 (WIS)	Bai et al. (2012)	LB01 / Otto I/II	Pisum	-	-	AY226140	U93824
Equisetales	Equisetaceae	Equisetum	arvense		L.	28.6456	0.246456	14.3228	14.3228	0.132619	-	216	2	108	Canada: Ontario, mean of 2 pop., Little Tract: 43 27'49"N, 80 15'12"W, 94912 (OAC), Huntsville: 45 27'15"N, 79 01'08"W, 94923 (OAC)	Bainard et al. (2011)	LB01 1% PVP	Pisum	-	-	-	-
Equisetales	Equisetaceae	Equisetum	bogotense		Kunth	40.3914	0.21516	20.1957	20.1957	0.186997	-	216	2	108	-	Pellicer 2010	-	Allium (33.5 pg)	-	-	AY226139	-
Equisetales	Equisetaceae	Equisetum	giganteum		L.	51.1298	0.47922	25.5649	25.5649	0.236712	-	216	2	108	RBGK 1974-2350	Obermayer et al. (2002)	Citric acid	Allium	-	-	AY226127	AM422393
Equisetales	Equisetaceae	Equisetum	hyemale subsp. affine		(Engelm.) Calder & Roy L. Taylor	52.6164	0.59169	26.3082	26.3082	0.243594	-	216	2	108	Canada: Ontario, Aurora: 44 00'41"N, 79 29'02"W, 94916 (OAC)	Bainard et al. (2011)	LB01 1% PVP	Pisum	-	-	AY226128	-
Equisetales	Equisetaceae	Equisetum	hyemale subsp. hyemale		L.	51.2472	0.27384	25.6236	25.6236	0.237256	-	216	2	108	Germany: Baden-Württemberg, Eggenstein-Leopoldshafen, ML70 (BOC)	Bennert et al. (2005)	Nuclear extraction buffer A, Partec	Allium	-	-	-	-
Equisetales	Equisetaceae	Equisetum	hyemale subsp. hyemale		L.	51.345	0.69438	25.6725	25.6725	0.237708	-	216	2	108	Germany: North Rhine-Westphalia, Senne, ML28 (BOC)	Bennert et al. (2005)	Nuclear extraction buffer A, Partec	Allium	-	-	-	-
Equisetales	Equisetaceae	Equisetum	hyemale subsp. hyemale		L.	51.7362	-	25.8681	25.8681	0.239519	-	216	2	108	USA: Wisconsin/Michigan, DOB0781 (WIS)	Bai et al. (2012)	LB01 / Otto I/II	Vicia	-	-	-	-
Equisetales	Equisetaceae	Equisetum	hyemale subsp. hyemale		L.	52.1274	0	26.0637	26.0637	0.241331	216	216	2	108	Germany: North Rhine-Westphalia, Pilsholz, Hamm, ML29 (BOC)	Bennert et al. (2005)	Nuclear extraction buffer A, Partec	Allium	-	-	-	-
Equisetales	Equisetaceae	Equisetum	hyemale subsp. hyemale	uncertain identification	L.	22.1321	-	11.0661	11.0661	0.102464	-	216	2	108	China: Shannxi province (Herbarium of Saanxi Normal University)	Zhang et al. (2013)	LB01 / Otto I/II	Pisum	-	-	-	-
Equisetales	Equisetaceae	Equisetum	laevigatum		A.Braun	50.2692	-	25.1346	25.1346	0.232728	-	216	2	108	USA: Wisconsin/Michigan, DOB0062 (WIS)	Bai et al. (2012)	LB01 / Otto I/II	Pisum	-	-	AY226130	KC893872
Equisetales	Equisetaceae	Equisetum	myriochaetum		Cham. & Schltdl.	50.1714	0.3912	25.0857	25.0857	0.232275	-	216	2	108	RBGK 1994-3384	Obermayer et al. (2002)	Citric acid	Allium	-	-	AY226131	KC893873
Equisetales	Equisetaceae	Equisetum	palustre		L.	27.873	-	13.9365	13.9365	0.129042	-	216	2	108	USA: Wisconsin/Michigan, DOB0753 (WIS)	Bai et al. (2012)	LB01 / Otto I/II	Pisum	-	-	AY226138	-
Equisetales	Equisetaceae	Equisetum	pratense		Ehrh.	24.9977	0.01956	12.4988	12.4988	0.11573	-	216	2	108	Bosnia and Herzegovina: Zepce (University of Sarajevo)	Pustahija et al. (2013)	Galbraith + 10mM sodium metabisulfite and 1% PVP-10	Triticum	-	-	AY226137	-
Equisetales	Equisetaceae	Equisetum	ramosissimum subsp. debile		(Roxb. ex Vaucher) Hauke	51.3059	0.23472	25.6529	25.6529	0.237527	216	216	2	108	RBGK 1974-1881	Obermayer et al. (2002)	Citric acid	Allium	-	-	AY226132	EU439074
Equisetales	Equisetaceae	Equisetum	ramosissimum subsp. ramosissimum		Desf.	54.8658	0.54768	27.4329	27.4329	0.254008	-	216	2	108	France: Alpes-Maritimes, Cagnes-sur-Mer, ML35 (BOC)	Bennert et al. (2005)	Nuclear extraction buffer A, Partec	Allium	-	-	-	-
Equisetales	Equisetaceae	Equisetum	ramosissimum subsp. ramosissimum		Desf.	55.1592	0.05868	27.5796	27.5796	0.255367	-	216	2	108	Germany: Thuringia, Altpoderschau, ML33 (BOC)	Bennert et al. (2005)	Nuclear extraction buffer A, Partec	Allium	-	-	-	-
Equisetales	Equisetaceae	Equisetum	ramosissimum subsp. ramosissimum		Desf.	55.257	0.0489	27.6285	27.6285	0.255819	-	216	2	108	France: Pyrénées-Orientales, Port-Vendres, ML91 (BOC)	Bennert et al. (2005)	Nuclear extraction buffer A, Partec	Allium	-	-	-	-
Equisetales	Equisetaceae	Equisetum	scirpoides		Michx.	41.2716	0.0489	20.6358	20.6358	0.191072	-	216	2	108	Norway: Oppland, Gudbrandsdalen, ML66 (BOC)	Bennert et al. (2005)	Nuclear extraction buffer A, Partec	Allium	-	-	-	-
Equisetales	Equisetaceae	Equisetum	scirpoides		Michx.	41.565	3.912	20.7825	20.7825	0.192431	-	216	2	108	RBGK 1934-07905	Obermayer et al. (2002)	Citric acid	Allium			AY226133	KC893870
Equisetales	Equisetaceae	Equisetum	scirpoides		Michx.	42.4452	0.25428	21.2226	21.2226	0.196506	-	216	2	108	Sweden: Abisko, ML41 (BOC)	Bennert et al. (2005)	Nuclear extraction buffer A, Partec	Allium	-	-	-	-
Equisetales	Equisetaceae	Equisetum	scirpoides		Michx.	42.543	-	21.2715	21.2715	0.196958	-	216	2	108	USA: Wisconsin/Michigan, DOB0794 (WIS)	Bai et al. (2012)	LB01 / Otto I/II	Vicia	-	-	-	-
Equisetales	Equisetaceae	Equisetum	sylvaticum		L.	24.8412	-	12.4206	12.4206	0.115006	-	216	2	108	USA: Wisconsin/Michigan, DOB0201 (WIS)	Bai et al. (2012)	LB01 / Otto I/II	Pisum	-	-	-	-
Equisetales	Equisetaceae	Equisetum	sylvaticum		L.	25.2128	0.52812	12.6064	12.6064	0.116726	-	216	2	108	Canada: Ontario, Huntsville: 45 27'15"N, 79 01'08"W, 94922 (OAC)	Bainard et al. (2011)	LB01 1% PVP	Allium	-	-	AY226136	AM422401
Equisetales	Equisetaceae	Equisetum	variegatum		Schleich.	59.3646	0.18582	29.6823	29.6823	0.274836	216	216	2	108	RBGK 1977-882	Obermayer et al. (2002)	Citric acid	Allium	-	-	-	-
Equisetales	Equisetaceae	Equisetum	variegatum		Schleich.	60.8316	0.6846	30.4158	30.4158	0.281628	-	216	2	108	Germany: Bavaria, Bad Reichenhall, ML36 (BOC)	Bennert et al. (2005)	Nuclear extraction buffer A, Partec	Allium	-	-	-	-
Equisetales	Equisetaceae	Equisetum	variegatum		Schleich.	61.2228	0.18582	30.6114	30.6114	0.283439	216	216	2	108	Switzerland: Graubünden, Chur, SP72/73 (BOC)	Bennert et al. (2005)	Nuclear extraction buffer A, Partec	Allium	-	-	AY226134	KC893869
Equisetales	Equisetaceae	Equisetum	variegatum		Schleich.	63.6678	0.26406	31.8339	31.8339	0.294758	-	216	2	108	Norway: Gudbrandsdalen, Oppland, Gudbrandsdalen, ML66 (BOC)	Bennert et al. (2005)	Nuclear extraction buffer A, Partec	Allium	-	-	-	-
Equisetales	Equisetaceae	Equisetum	x alsaticum	E. x trachyodon (E. hyemale x variegatum) x E. hyemale	(H.P.Fuchs & Geissert) G.Philippi, Lubienski & Bennert	79.3158	-	39.6579	26.4386	0.244802	324	324	3	108	Germany: Baden-Württemberg, Sponeck, ML57 (BOC)	Bennert et al. (2005)	Nuclear extraction buffer A, Partec	Allium	-	-	-	-
Equisetales	Equisetaceae	Equisetum	x alsaticum	E. x trachyodon (E. hyemale x variegatum) x E. hyemale	(H.P.Fuchs & Geissert) G.Philippi, Lubienski & Bennert	79.3158	-	39.6579	26.4386	0.244802	-	324	3	108	France: Bas-Rhin, Dahlhunden, ML58 (BOC)	Bennert et al. (2005)	Nuclear extraction buffer A, Partec	Allium	-	-	-	-
Equisetales	Equisetaceae	Equisetum	x alsaticum	E. x trachyodon (E. hyemale x variegatum) x E. hyemale	(H.P.Fuchs & Geissert) G.Philippi, Lubienski & Bennert	80.9784	0.84108	40.4892	26.9928	0.249933	-	324	3	108	Germany: Baden-Württemberg, Breisach, ML107 (BOC)	Bennert et al. (2005)	Nuclear extraction buffer A, Partec	Allium	-	-	-	-
Equisetales	Equisetaceae	Equisetum	x alsaticum	E. x trachyodon (E. hyemale x variegatum) x E. hyemale	(H.P.Fuchs & Geissert) G.Philippi, Lubienski & Bennert	81.5652	1.3203	40.7826	27.1884	0.251744	-	324	3	108	Germany: Baden-Württemberg, Plittersdorf, ML86 (BOC)	Bennert et al. (2005)	Nuclear extraction buffer A, Partec	Allium	-	-	-	-
Equisetales	Equisetaceae	Equisetum	x alsaticum	E. x trachyodon (E. hyemale x variegatum) x E. hyemale	(H.P.Fuchs & Geissert) G.Philippi, Lubienski & Bennert	81.663	1.43766	40.8315	27.221	0.252046	324	324	3	108	Germany: Baden-Württemberg, Burkleim, ML75 (BOC)	Bennert et al. (2005)	Nuclear extraction buffer A, Partec	Allium	-	-	-	-
Equisetales	Equisetaceae	Equisetum	x alsaticum	E. x trachyodon (E. hyemale x variegatum) x E. hyemale	(H.P.Fuchs & Geissert) G.Philippi, Lubienski & Bennert	81.7608	0.978	40.8804	27.2536	0.252348	-	324	3	108	Germany: Baden-Württemberg, Au a. Rhein, ML100 (BOC)	Bennert et al. (2005)	Nuclear extraction buffer A, Partec	Allium	-	-	-	-
Equisetales	Equisetaceae	Equisetum	x alsaticum	E. x trachyodon (E. hyemale x variegatum) x E. hyemale	(H.P.Fuchs & Geissert) G.Philippi, Lubienski & Bennert	81.8586	0.07824	40.9293	27.2862	0.25265	-	324	3	108	Germany: Baden-Württemberg, Ottenheim, ML103 (BOC)	Bennert et al. (2005)	Nuclear extraction buffer A, Partec	Allium	-	-	-	-
Equisetales	Equisetaceae	Equisetum	x alsaticum	E. x trachyodon (E. hyemale x variegatum) x E. hyemale	(H.P.Fuchs & Geissert) G.Philippi, Lubienski & Bennert	81.8586	0.0489	40.9293	27.2862	0.25265	-	324	3	108	Germany: Baden-Württemberg, Rust, ML105 (BOC)	Bennert et al. (2005)	Nuclear extraction buffer A, Partec	Allium	-	-	-	-
Equisetales	Equisetaceae	Equisetum	x alsaticum	E. x trachyodon (E. hyemale x variegatum) x E. hyemale	(H.P.Fuchs & Geissert) G.Philippi, Lubienski & Bennert	82.152	1.43766	41.076	27.384	0.253556	-	324	3	108	France: Bas-Rhin, Oberwört, ML78 (BOC)	Bennert et al. (2005)	Nuclear extraction buffer A, Partec	Allium	-	-	-	-
Equisetales	Equisetaceae	Equisetum	x alsaticum	E. x trachyodon (E. hyemale x variegatum) x E. hyemale	(H.P.Fuchs & Geissert) G.Philippi, Lubienski & Bennert	82.152	1.3203	41.076	27.384	0.253556	-	324	3	108	Germany: Baden-Württemberg, Kastenwört, ML101 (BOC)	Bennert et al. (2005)	Nuclear extraction buffer A, Partec	Allium	-	-	-	-
Equisetales	Equisetaceae	Equisetum	x alsaticum	E. x trachyodon (E. hyemale x variegatum) x E. hyemale	(H.P.Fuchs & Geissert) G.Philippi, Lubienski & Bennert	82.152	1.0269	41.076	27.384	0.253556	-	324	3	108	Germany: Baden-Württemberg, Wyhl/Weisweil, ML106 (BOC)	Bennert et al. (2005)	Nuclear extraction buffer A, Partec	Allium	-	-	-	-
Equisetales	Equisetaceae	Equisetum	x ascendens	E. x moorei (E. hyemale x E. ramosissimum) x E. hyemale	Lubienski & Bennert	76.9686	0.978	38.4843	25.6562	0.237557	-	324	3	108	France: Bas-Rhin, Bois de Sommerley, ML53 (BOC)	Bennert et al. (2005)	Nuclear extraction buffer A, Partec	Allium	-	-	-	-
Equisetales	Equisetaceae	Equisetum	x ascendens	E. x moorei (E. hyemale x E. ramosissimum) x E. hyemale	Newman	77.262	0.02934	38.631	25.754	0.238463	-	324	3	108	Germany: Baden-Württemberg, Greffern, ML-V60	Bennert et al. (2005)	Nuclear extraction buffer A, Partec	Allium	-	-	-	-
Equisetales	Equisetaceae	Equisetum	x ascendens	E. x moorei (E. hyemale x E. ramosissimum) x E. hyemale	Newman	77.751	2.14182	38.8755	25.917	0.239972	-	324	3	108	Germany: Baden-Württemberg, Ketscher Rheininsel, ML84 (BOC)	Bennert et al. (2005)	Nuclear extraction buffer A, Partec	Allium	-	-	-	-
Equisetales	Equisetaceae	Equisetum	x ascendens	E. x moorei (E. hyemale x E. ramosissimum) x E. hyemale	Newman	78.3378	1.28118	39.1689	26.1126	0.241783	-	324	3	108	Germany: Baden-Württemberg, Plittersdorf, ML85 (BOC)	Bennert et al. (2005)	Nuclear extraction buffer A, Partec	Allium	-	-	-	-
Equisetales	Equisetaceae	Equisetum	x geisertii	E. variegatum x E. hyemale x E. ramosissimum	(A.Braun) W.D.J.Koch	81.9564	1.34964	40.9782	27.3188	0.252952	-	324	3	108	Germany: Baden-Württemberg, Au a. Rhein, ML77 (BOC)	Bennert et al. (2005)	Nuclear extraction buffer A, Partec	Allium	-	-	-	-
Equisetales	Equisetaceae	Equisetum	x meridionale	E. ramosissimum x E. variegatum	(Milde) Chiov.	59.3646	0.03912	29.6823	29.6823	0.274836	-	216	2	108	Germany: Thuringia, Altpoderschau, ML45 (BOC)	Bennert et al. (2005)	Nuclear extraction buffer A, Partec	Allium	-	-	-	-
Equisetales	Equisetaceae	Equisetum	x meridionale	E. ramosissimum x E. variegatum	(Milde) Chiov.	59.8536	0.59658	29.9268	29.9268	0.2771	-	216	2	108	Italy: Südtirol, Algund, ML44 (BOC)	Bennert et al. (2005)	Nuclear extraction buffer A, Partec	Allium	-	-	-	-
Equisetales	Equisetaceae	Equisetum	x moorei	E. hyemale x E. ramosissimum	Newm.	52.7142	0.54768	26.3571	26.3571	0.244047	-	216	2	108	Germany: North Rhine-Westphalia, Düsseldorf, ML51 (BOC)	Bennert et al. (2005)	Nuclear extraction buffer A, Partec	Allium	-	-	-	-
Equisetales	Equisetaceae	Equisetum	x moorei	E. hyemale x E. ramosissimum	Newm	52.812	0.33252	26.406	26.406	0.2445	-	216	2	108	Germany: North Rhine-Westphalia, Bonn, ML52 (BOC)	Bennert et al. (2005)	Nuclear extraction buffer A, Partec	Allium	-	-	-	-
Equisetales	Equisetaceae	Equisetum	x trachyodon	E. hyemale x E. variegatum	(A.Braun) W.D.J.Koch	56.5284	0.69438	28.2642	28.2642	0.261706	216	216	2	108	France: Bas-Rhin, ML56 (BOC)	Bennert et al. (2005)	Nuclear extraction buffer A, Partec	Allium	-	-	-	-
Equisetales	Equisetaceae	Equisetum	x trachyodon	E. hyemale x E. variegatum	(A.Braun) W.D.J.Koch	57.702	0.66504	28.851	28.851	0.267139	-	216	2	108	France: Bas-Rhin, ML55 (BOC)	Bennert et al. (2005)	Nuclear extraction buffer A, Partec	Allium	-	-	-	-
Equisetales	Equisetaceae	Equisetum	x trachyodon	E. hyemale x E. variegatum	(A.Braun) W.D.J.Koch	58.3866	0.3912	29.1933	29.1933	0.270308	-	216	2	108	Great Britain: Scotland, Isle of Harris, ML73 (BOC)	Bennert et al. (2005)	Nuclear extraction buffer A, Partec	Allium	-	-	-	-
Ophioglossales	Ophioglossaceae, Botrychoideae	Botrychium	alaskense		W.H.Wagner & J.R.Grant	50.68	0.31296	25.34	12.67	0.281555		180	4	45	BD053	Daupin et al. 2016		Vicia	-	-	-	-
Ophioglossales	Ophioglossaceae, Botrychoideae	Botrychium	boreale		Milde	50.9929	0.32274	25.4965	12.7482	0.283294		180	4	45	BD022A&B	Daupin et al. 2016		Vicia	-	-	-	-
Ophioglossales	Ophioglossaceae, Botrychoideae	Botrychium	boreale		Milde	74.8366	1.28118	37.4183	12.4728	0.277172		270	6	45	BD022C	Daupin et al. 2016		Vicia	-	-	-	-
Ophioglossales	Ophioglossaceae, Botrychoideae	Botrychium	echo		W.H.Wagner	50.4941	-	25.2471	12.6235	0.280523	-	180	4	45	USA (WIS)	Williams and Waller (2012)	LB01	Allium	-	-	-	-
Ophioglossales	Ophioglossaceae, Botrychoideae	Botrychium	hesperium		(Maxon & Clausen) Wagner & Lellinger	46.1225	-	23.0612	11.5306	0.256236	-	180	4	45	USA (WIS)	Williams and Waller (2012)	LB01	Allium	-	-	-	-
Ophioglossales	Ophioglossaceae, Botrychoideae	Botrychium	lanceolatum		(S.G.Gmel.) Angström	24.1762	0.36186	12.0881	12.0881	0.268624		90	2	45	BD063	Daupin et al. 2016		Secale	-	-	-	-
Ophioglossales	Ophioglossaceae, Botrychoideae	Botrychium	lanceolatum		(S.G.Gmel.) Angström	28.9097	0.9291	14.4548	14.4548	0.321219	-	90	2	45	USA (WIS)	Williams and Waller (2012)	LB01	Zea + Allium	-	-	MG215505	-
Ophioglossales	Ophioglossaceae, Botrychoideae	Botrychium	lunaria		(L.) Sw.	23.6676	-	11.8338	11.8338	0.262973	-	90	2	45	Czech Republic: Rohozec, 49°22'57.063''N, 16°28'16.107''E	Vesely et al. (2011)	Otto I/II	Epipremnum	-	-	-	-
Ophioglossales	Ophioglossaceae, Botrychoideae	Botrychium	lunaria		(L.) Sw.	28.7923	3.15894	14.3962	14.3962	0.319915	-	90	2	45	USA (WIS)	Williams and Waller (2012)	LB01	Zea + Allium	-	-	AB574664	BLU93826
Ophioglossales	Ophioglossaceae, Botrychoideae	Botrychium	matricariifolium		(Döll) A.Braun ex Koch	49.702	1.19316	24.851	12.4255	0.276122	-	180	4	45	USA (WIS)	Williams and Waller (2012)	LB01	Zea + Allium	-	-	L40967	-
Ophioglossales	Ophioglossaceae, Botrychoideae	Botrychium	michiganense		(W.H.Wagner) A.V.Gilmand, D.R.Farrar & P.F.Zika	45.6139	2.7873	22.807	11.4035	-	-	-	4	45	USA (WIS)	Williams and Waller (2012)	LB01	Zea	-	-	-	-
Ophioglossales	Ophioglossaceae, Botrychoideae	Botrychium	minganense		Vict.	52.499	4.9389	26.2495	13.1248	0.291661	-	180	4	45	USA (WIS)	Williams and Waller (2012)	LB01	Zea	-	-	L40968	-
Ophioglossales	Ophioglossaceae, Botrychoideae	Botrychium	montanum		W.H.Wagner	27.5698	-	13.7849	13.7849	0.306331	-	90	2	45	USA (WIS)	Williams and Waller (2012)	LB01	Zea	-	-	-	-
Ophioglossales	Ophioglossaceae, Botrychoideae	Botrychium	neolunaria		unpublished	26.9048	0.16626	13.4524	13.4524	-	-	-	2		BD058	Daupin et al. 2016		Secale	-	-	-	-
Ophioglossales	Ophioglossaceae, Botrychoideae	Botrychium	pallidum		W.H.Wagner	23.5209	1.45722	11.7605	11.7605	0.261343	-	90	2	45	USA (WIS)	Williams and Waller (2012)	LB01	Zea + Allium	-	-	DQ849172	-
Ophioglossales	Ophioglossaceae, Botrychoideae	Botrychium	pinnatum		H.St.John	49.4086	0.7824	24.7043	12.3521	0.274492	-	180	4	45	BD061	Daupin et al. 2016		Vicia	-	-	-	-
Ophioglossales	Ophioglossaceae, Botrychoideae	Botrychium	simplex		E.Hitchc.	21.5649	-	10.7825	10.7825	0.23961	-	90	2	45	USA (WIS)	Williams and Waller (2012)	LB01	Allium	-	-	-	-
Ophioglossales	Ophioglossaceae, Botrychoideae	Botrychium	spathulatum		Wagner	51.9025	5.31054	25.9512	12.9756	0.288347	-	180	4	45	USA (WIS)	Williams and Waller (2012)	LB01	Zea	-	-	-	-
Ophioglossales	Ophioglossaceae, Botrychoideae	Botrypus	cf virginianum	Botrychium virginianum	(L.) Michx.	5.0856	-	2.5428	-	-	-	-	-	-	USA: Wisconsin/Michigan, DOB0099 (WIS)	Bai et al. (2012)	LB01 / Otto I/II	Raphanus	-	-	-	-
Ophioglossales	Ophioglossaceae, Botrychoideae	Botrypus	virginianus	Botrychium virginianum	(L.) Michx.	18.5135	0.25428	9.25677	4.62838	0.100617	-	184	4	46	BD063Q	Daupin et al. 2016		Vicia	-	-	-	-
Ophioglossales	Ophioglossaceae, Botrychoideae	Botrypus	virginianus	Botrychium virginianum	(L.) Michx.	19.9903	0.213204	9.99516	4.99758	0.108643	-	184	4	46	Canada: Ontario, Robertson Tract: 43 31'06"N, 80 00'02"W, 94897 (OAC)	Bainard et al. (2011)	LB01 1% PVP	Allium	-	-	KF186520	-
Ophioglossales	Ophioglossaceae, Botrychoideae	Botrypus	virginianus	Botrychium virginianum	(L.) Michx.	22.67	2.1516	11.335	5.66751	0.123207	-	184	4	46	USA (WIS)	Williams and Waller (2012)	LB01	Zea	-	-	-	-
Ophioglossales	Ophioglossaceae, Botrychoideae	Sceptridium	multifidum	Botrychium multifidum	(S.G.Gmel.) M.Nishida	15.7556	0.05868	7.87779	7.87779	0.175062	-	90	2	45	BD034A	Daupin et al. 2016		Vicia	-	-	AY138400	-
Ophioglossales	Ophioglossaceae, Botrychoideae	Sceptridium	multifidum var. robustum		(Rupr.) M.Nishida	19.1688	0.18582	9.5844	9.5844	0.212987	-	90	2	45	TBG cult. No. 166460: Japan, Fukushima Pref., Kitakata-shi	This study	Ebihara	Pisum sativum Citrad	1.78	3.27667	-	-
Ophioglossales	Ophioglossaceae, Botrychoideae	Sceptridium	ternatum		(Thunb.) Lyon	18.8656	0.08802	9.43281	9.43281	0.209618	-	90	2	45	TBG cult. No.166473: Japan, Aomori Pref., Shiriyazaki	This study	Ebihara	Pisum sativum Citrad	-	-	JQ349073	-
Ophioglossales	Ophioglossaceae, Botrychoideae	Sceptridium	x Silvicola		(Sahashi) Ebihara	44.1469	2.18094	22.0735	11.0367	0.163507	-	270	4	45	TBG cult. No.166446: Japan, Tokyo, Izu Island	This study	Ebihara	Pisum sativum Citrad	1.81	6.52	-	-
Ophioglossales	Ophioglossaceae, Ophioglossoideae	Ophioderma	pendulum		L.	127.541	1.94622	63.7705	10.6284	0.172353	-	740	12	60	FLBG HM Liu s.n.	Clark et al. 2016	GPB + 3% PVP-40	Allium	3.42	2.7	AY138420	-
Ophioglossales	Ophioglossaceae, Ophioglossoideae	Ophioglossum	crotalophoroides		Walter	21.1541	0.28362	10.5771	4.23083	0.0742251	-	285	5	60	Mezza Torres & Pereyra 1658 (CTES)	Mezza-Torres 2019			-	-	AY138417	-
Ophioglossales	Ophioglossaceae, Ophioglossoideae	Ophioglossum	gramineum		Willd.	126.71	4.28364	63.3548	10.5591	0.175986	720	720	12	60	RBGK 1981-6838	Obermayer et al. (2002)	Citric acid	Allium	-	-	AY138412	-
Ophioglossales	Ophioglossaceae, Ophioglossoideae	Ophioglossum	petiolatum		Hook.	107.58	-	53.79	6.32824	0.105471	ca. 1020	1020	17	60	-	Price et al. (1972)	Feulgen	-	-	-	AY138411	-
Ophioglossales	Ophioglossaceae, Ophioglossoideae	Ophioglossum	petiolatum		Hook.	128.216	3.77508	64.1079	8.01349	0.133558	960	960	16	60	RBGK 1988-3791	Obermayer et al. (2002)	Citric acid	Allium	-	-	-	-
Ophioglossales	Ophioglossaceae, Ophioglossoideae	Ophioglossum	reticulatum		L.	34.807	0	17.4035	4.35088	0.0725146	-	480	8	60	Mezza Torres & Pereyra 1657 (CTES)	Mezza-Torres 2019			-	-	AY138410	U93825
Psilotales	Psilotaceae	Psilotum	nudum		(L.) P.Beauv.	120.235	0.45966	60.1177	30.0588	0.578054	-	208	4	52	M. Christenhusz 7188	Clark et al. 2016	Ebihara	Allium	2.82	3.47	-
Psilotales	Psilotaceae	Psilotum	nudum		(L.) P.Beauv.	142.162	0.56724	71.081	35.5405	0.683472	-	208	4	52	RBGK 1981-4164	Obermayer et al. (2002)	Citric acid	Allium	-	-	KR816696	U93822
Psilotales	Psilotaceae	Tmesipteris	elongata		Dangeard	146.377	1.98534	73.1886	36.5943	0.703737	-	208	4	52	J. Duckett s.n. New Zealand	Clark et al. 2016	Ebihara	Allium	4.02	2.92	EU352294	EU352266
Psilotales	Psilotaceae	Tmesipteris	obliqua		Chinnock	294.583	2.1516	147.292	36.8229	0.708133	-	416	8	52	On cultivated Dicksonia antarctica, M. Christenhusz 6888 (PG)	Clark et al. 2016	Ebihara	Paris mairei	3.62	2.62	-	EU439076
Marattiales	Marattiaceae	Angiopteris	latipinna		(Ching) Z.R.He, W.M.Chu & Christenh.	21.4964	0.30318	10.7482	10.7482	0.268705	-	80	2	40	FLBG HM Liu s.n.	Clark et al. 2016	GPB + 3% PVP-40	Pisum	3.62	2.02	-	-
Marattiales	Marattiaceae	Angiopteris	lygodiifolia		Rosenst.	13.8974	1.00734	6.94869	6.94869	0.173717	80	80	2	40	-	Hanson and Leitch (2002)	Feulgen	Pisum	-	-	AY138397	AF313543
Marattiales	Marattiaceae	Angiopteris	palmiformis		(Cav.) C.Chr.	14.1908	0.0489	7.09539	7.09539	0.177385	-	80	2	40		Kuo et al. 2017	Backmen buffer	Nicotiana tabacum ianthi	4.6		AB574695	-
Marattiales	Marattiaceae	Angiopteris	pruinosa		Kunze	26.5234	0.3912	13.2617	#VALUE!	#VALUE!	-	-	-	-	RBGK 1973-13071	Clark et al. 2016	GPB + 3% PVP-40	Pisum	1.89	1.32	-	-
Marattiales	Marattiaceae	Angiopteris	danaeoides		Z. R. He & Christenhusz	11.4035	0.0489	5.70174	5.70174	0.142543	-	80	2	40	T. Fujiwara 20181122-6 (HITBC): China, Yunnan, Menglun, Mengla, XTBG	This study	Ebihara	Pisum sativum 'Ctirad'	1.99667	4.00333	LC496743	-
Marattiales	Marattiaceae	Christensenia	aesculifolia		(Blume) Maxon	41.0956	0.36186	20.5478	10.2739	0.256847	160	160	4	40	T. Fujiwara 20181113-20, China, Yunnan, Menglun, Mengla, XTBG	Liu et al 2019	Ebihara	Pisum sativum 'Ctirad'	-	-		EU221682
Marattiales	Marattiaceae	Danaea	antillensis		Christenh.	24.2642	0.12714	12.1321	-	-	-	-	-	-	Guadeloupe, M. Christenhusz 7192 (PG)	Clark et al. 2016	Ebihara	Allium	2.3	2.36	-	-
Marattiales	Marattiaceae	Danaea	kalevala		Christenh.	22.3864	0.06846	11.1932	-	-	-	-	-	-	Guadeloupe, M. Christenhusz 7198 (PG)	Clark et al. 2016	Ebihara	Allium	2.37	2.73	-	-
Marattiales	Marattiaceae	Danaea	mazeana		Underw.	27.3644	0.00978	13.6822	-	-	-	-	-	-	Guadeloupe, M. Christenhusz 7197 (PG)	Clark et al. 2016	Ebihara	Allium	2.36	3.03	-	-
Marattiales	Marattiaceae	Ptisana	purpurascens	Marattia purpurascens	(de Vriese) Murdock	14.9634	0.47922	7.4817	7.4817	0.191838	78	78	2	39	RBGK 1973-20423	Obermayer et al. (2002)	Citric acid	Pisum	-	-	EU439089	EU439068
Marattiales	Marattiaceae	Ptisana	robusta		(Alston) Senterre & Rouhan	8.8509	0.01	4.42545	4.42545	0.113473	-	78	2	39	Kuo 4309 (TAIF)	Kuo and Li 2019	GPB	Secale cereale Dakovske	2.5	2.41	-	-
Marattiales	Marattiaceae	Ptisana	salicina		(Sm.) Murdock	11.736	0.23472	5.868	5.868	0.150462	-	78	2	39	Hongmei Madagascar 2018	This study	Ebihara	Pisum			-	-
Marattiales	Marattiaceae	Ptisana	salicina	Marattia salicina	(Sm.) Murdock	13.6333	0.07824	6.81666	6.81666	0.174786	-	78	2	39	RBGK 1981-6450	Clark et al. 2016	GPB + 3% PVP-40	Pisum	2.39	1.76	KY099857	EU439064
Osmundales	Osmundaceae	Claytosmunda	claytoniana		(L.) Metzgar & Rouhan	26.318	0.150612	13.159	13.159	0.598136	-	44	2	22	Canada: Ontario, mean of 2 pop., Guelph, 94917 (OAC), Huntsville: 45 27'15"N, 79 01'08"W, 94920 (OAC)	Bainard et al. (2011)	LB01 1% PVP	Secale	-	-	AB024951	-
Osmundales	Osmundaceae	Claytosmunda	claytoniana		(L.) Metzgar & Rouhan	26.7972	0.0978	13.3986	13.3986	0.609027	-	44	2	22	Canada: Ontario, Royal Botanical Gardens Nature Sanctuaries, Burlington (43°17’26”N, 79°52’32”W), TAH166	Henry et al. (2015)	LB01 1% PVP	Secale	6.63	4.76	-	-
Osmundales	Osmundaceae	Claytosmunda	claytoniana		(L.) Metzgar & Rouhan	26.9928	-	13.4964	13.4964	0.613473	-	44	2	22	USA: Wisconsin/Michigan, DOB0415 (WIS)	Bai et al. (2012)	LB01 / Otto I/II	Pisum	-	-	-	-
Osmundales	Osmundaceae	Claytosmunda	claytoniana		(L.) Metzgar & Rouhan	27.0906	-	13.5453	13.5453	0.615695	-	44	2	22	USA: Wisconsin/Michigan, DOB0357 (WIS)	Bai et al. (2012)	LB01 / Otto I/II	Pisum	-	-	-	-
Osmundales	Osmundaceae	Leptopteris	hymenophylloides		(A.Rich.) C.Presl	36.9977	0.32274	18.4989	18.4989	0.840858	-	44	2	22	RBGE 1992-2140	Schneider et al. (2015)	Ebihara	Faba	2.75	2.27	AB024957	-
Osmundales	Osmundaceae	Osmunda	japonica		Thunb.	27.6676	0.10758	13.8338	13.8338	0.62881	-	44	2	22	FLBG HM Liu s.n.	Schneider et al. (2015)	GPB + 3% PVP-40	Pisum	2.08	1.87	AB024947	-
Osmundales	Osmundaceae	Osmunda	regalis		L.	29.1835	0.33252	14.5918	14.5918	0.663262	44	44	2	22	Y. Robert s.n.	Schneider et al. (2015)	CyStain PI Buffer, Partec	Pisum	3.02	1.98	AB024948	-
Osmundales	Osmundaceae	Osmunda	spectabilis	Osmunda regalis subsp. spectabilis	Willd.	26.6603	0.25428	13.3301	13.3301	0.605915	-	44	2	22	Canada: Ontario, Little Tract, Guelph (43°27’49”N, 80°15’22”W), TAH81	Henry et al. (2015)	LB01 1% PVP	Secale	6.94	4.26	-	-
Osmundales	Osmundaceae	Osmunda	spectabilis	Osmunda regalis subsp. spectabilis	Willd.	27.3938	0.369684	13.6969	13.6969	0.622586	-	44	2	22	Canada: Ontario, Little Tract: 43 27'49"N, 80 15'12"W, 94906 (OAC)	Bainard et al. (2011)	LB01 1% PVP	Allium	-	-	-	-
Osmundales	Osmundaceae	Osmundastrum	cinnamomeum	Osmunda cinnamomea	(L.) C.Presl	29.7312	-	14.8656	14.8656	0.675709	-	44	2	22	USA: Wisconsin/Michigan, DOB0206 (WIS)	Bai et al. (2012)	LB01 / Otto I/II	Pisum	-	-	-	-
Osmundales	Osmundaceae	Osmundastrum	cinnamomeum	Osmunda cinnamomea	(L.) C.Presl	29.9072	0.23472	14.9536	14.9536	0.67971	-	44	2	22	China: M. Fay s.n.	Schneider et al. (2015)	Ebihara	Allium	3.76	2.59	-	-
Osmundales	Osmundaceae	Osmundastrum	cinnamomeum	Osmunda cinnamomea	(L.) C.Presl	30.2202	0.1467	15.1101	15.1101	0.686823	-	44	2	22	Canada: Ontario, Little Tract: 43 27'49"N, 80 15'12"W, 94907 (OAC)	Bainard et al. (2011)	LB01 1% PVP	Secale	-	-	-	-
Osmundales	Osmundaceae	Osmundastrum	cinnamomeum	Osmunda cinnamomea	(L.) C.Presl	30.6212	0.23472	15.3106	15.3106	0.695936	-	44	2	22	Canada: Ontario, Little Tract, Guelph (43°27’49”N, 80°15’22”W), TAH82	Henry et al. (2015)	LB01 1% PVP	Secale	4.76	4.89	EF588711	-
Osmundales	Osmundaceae	Osmundastrum	cinnamomeum	Osmunda cinnamomea	(L.) C.Presl	31.0222	0.12714	15.5111	15.5111	0.705049	-	44	2	22	Canada: Ontario, Starkey’s Loop, Guelph (43°32’38”N, 80°09’24”W), TAH108	Henry et al. (2015)	LB01 1% PVP	Secale	4.88	5.67	-	-
Osmundales	Osmundaceae	Plenasium	banksiifolium		(C.Presl) C.Presl	33.7312	0.4401	16.8656	16.8656	0.766619	-	44	2	22	FLBG HM Liu s.n.	Schneider et al. (2015)	GPB + 3% PVP-40	Pisum	2.87	1.93	EF588698	-
Osmundales	Osmundaceae	Plenasium	vachellii		(Hook.) C.Presl	32.6163	0.4401	16.3082	16.3082	0.74128	-	44	2	22	FLBG HM Liu s.n.	Schneider et al. (2015)	GPB + 3% PVP-40	Pisum	3.51	2.34	AB024954	-
Osmundales	Osmundaceae	Todea	barbara		(L.) T.Moore	38.0931	0.1467	19.0465	19.0465	0.865752	-	44	2	22	RBGE 1965-2792	Schneider et al. (2015)	Ebihara	Allium	2.35	1.86	AB024959	-
Osmundales	Osmundaceae	Todea	barbara		(L.) T.Moore	41.0956	0.33252	20.5478	20.5478	0.93399	44	44	2	22	RBGK 1987-188	Obermayer et al. (2002)	Citric acid	Pisum	-	-	-	-
Hymenophyllales	Hymenophyllaceae, Trichomanoideae	Cephalomanes	javanicum		C. Presl	50.4715	0.508734	25.2357	25.2357	0.700993	-	72	2	36	ZL Lian s.n.: China, Hainan	This study	Ebihara	Vicia	3.67667	4.63	AB574703	EF463450
Hymenophyllales	Hymenophyllaceae, Trichomanoideae	Crepidomanes	latealtum		(Bosch) Copeland	35.8046	0	17.9023	17.9023	0.497286	-	72	2	36	MEG-18Y-107 (HITBC):China, Yunnan, Pingbian (22°55.0814’N, 103°41.8666’E)	This study	Ebihara	Pisum sativum 'Ctirad'	2.81	4.22	LC496748	-
Hymenophyllales	Hymenophyllaceae, Trichomanoideae	Crepidomanes	minutum		(Blume) K.Iwats.	50.0736	-	25.0368	25.0368	0.695467	72	72	2	36	-	Nitta et al. (2011)	Ebihara	Nicotiana	-	-	AB257475	EF463452
Hymenophyllales	Hymenophyllaceae, Trichomanoideae	Polyphlebium	capillacea		(L.) Ebihara & Dubuisson	28.8021	0.11736	14.401	14.401	0.400029	-	72	2	36	RBGE 1974-4294	Clark et al. 2016	Ebihara	Pisum	2.02	2.31	AY175784	-
Hymenophyllales	Hymenophyllaceae, Trichomanoideae	Vandenboschia	auriculata cf		(Blume) Copel.	36.0002	0.25428	18.0001	-	-	-	-	-	-	RBGK 1994-1081	Clark et al. 2016	Ebihara	Pisum	2.9	2.49	-	-
Hymenophyllales	Hymenophyllaceae, Trichomanoideae	Vandenboschia	cystoserioides		(Christ ex Tardieu & C.Chr.) Ching	36.6652	0.93888	18.3326	18.3326	0.509239		72	2	36	MEG-18Y-25 (HITBC): China, Yunnan, Hekou (22°14'55"N, 103°55'37"E)	This study	Ebihara	Pisum sativum 'Ctirad'	1.345	2.64	LC496747	-
Hymenophyllales	Hymenophyllaceae, Trichomanoideae	Vandenboschia	davallioides		(Gaudich.) Copel.	41.6824	0.12714	20.8412	-	-	-	-	-	-	RBGE 1992-2143	Clark et al. 2016	Ebihara	Faba	3.05	3.06	-	-
Hymenophyllales	Hymenophyllaceae, Trichomanoideae	Vandenboschia	orientalis		(C. Chr.) Ching	62.8169	2.80686	31.4085	15.7042	0.436229	-	144	4	36	Ebihara MZ-1: Japan, Miyazaki Pref., Miyazaki-shi	This study	Ebihara	Pisum sativum 'Ctirad'	1.21	4.49	AB196367	-
Hymenophyllales	Hymenophyllaceae, Trichomanoideae	Vandenboschia	speciosum	Trichomanes speciosa	(Willd.) Kunkel	20.9879	2.91444	10.4939	5.24697	0.145749	-	144	4	36	RBGK 1970-4688	Obermayer et al. (2002)	Citric acid	Pisum	-	-	MH648610	-
Hymenophyllales	Hymenophyllaceae, Hymenophylloideae	Hymenophyllum	badium cf		Hook. & Grev.	32.2936	0.18582	16.1468	-	-	-	-	-	-	FLBG HM Liu s.n.	Clark et al. 2016	Ebihara	Pisum	3.01	1.49	-	-
Hymenophyllales	Hymenophyllaceae, Hymenophylloideae	Hymenophyllum	barbatum		(Bosch) Baker	45.6726	0	22.8363	22.8363	1.08744		42	2	21	MEG-18Y-35 (HITBC): China, Yunnan, Malipo (22°56'35"N, 104°34'34"E)	This study	Ebihara	Pisum sativum 'Ctirad'	1.18	3.32	LC496746	MN266778
Hymenophyllales	Hymenophyllaceae, Hymenophylloideae	Hymenophyllum	sibthorpioides		(Bory ex Willd.) Mett. ex Kuhn	35.3058	0.22494	17.6529	-	-	-	-	-	-	La Réunion, M. Christenhusz s.n.	Clark et al. 2016	Ebihara	Pisum	1.88	2.19	-	-
Gleicheniales	Dipteridaceae	Cheiropleuria	bicuspis		(Blume) C.Presl	37.8682	0.02	18.9341	-	-	-	-	-	-	Wade5310 TAIF	Kuo and Li 2019	LB01	Vicia faba Inovev	2.91	3.31	-	-
Gleicheniales	Dipteridaceae	Cheiropleuria	integrifolia		M.Kato, Y.Yatabe, Sahashi & N.Murak	29.78	0.02	14.89	-	-	-	-	-	-	Kuo4241 TAIF	Kuo and Li 2019	Beckman	Nicotiana tabacum xanthi	3.03	4.25
Gleicheniales	Dipteridaceae	Cheiropleuria	integrifolia		M.Kato, Y.Yatabe, Sahashi & N.Murak	10.6475	0.408065	5.32375	-	-	-	-	-	-	LHM2406 (HITBC)	This study	Ebihara	Zea mays. CE-777	3.29667	3.29667	-	-
Gleicheniales	Dipteridaceae	Dipteris	chinensis		Christ	4.7433	0.00978	2.37165	2.37165	0.0718682	-	66	2	33	FLBG HM Liu s.n.	Clark et al. 2016	GPB + 3% PVP-40	Pisum	5.45667	5.45667	-	-
Gleicheniales	Dipteridaceae	Dipteris	conjugata		(Kaulf.) Reinw.	4.7922	-	2.3961	2.3961	0.0726091	-	66	2	33	Schuettpelz 770	Wolf e tal. 2015	-	Pisum	-	-	EF588692	AY612696
Gleicheniales	Dipteridaceae	Dipteris	conjugata		(Kaulf.) Reinw.	5.8191	4.81176	2.90955	-	-	-	-	-	-	Kuo4309 (TAIF)	Kuo and Li 2019	GPB	Nicotiana tabacum xanthi	4.92	4.02	-	-
Gleicheniales	Dipteridaceae	Dipteris	Lobbiana		(Hook.) T.Moore	11.6186	3.69684	5.80932	-	-	-	-	-	-	KBCC no. K038265	Kuo and Li 2019	GPB	Secale cereale Dakovske	3.78	3.18	-	-
Gleicheniales	Gleicheniaceae	Dicranopteris	ampla		(Hand.-Mazz.) Ching	3.64794	0.18582	1.82397	1.82397	0.0467685	-	78	2	39	HM&HS s.n. China, Yunnan, Puer	This study	GPB + 3% PVP-40	Pisum sativum 'Ctirad'	5.2	1.87	LC496745	-
Gleicheniales	Gleicheniaceae	Dicranopteris	linearis		(Burm.f.) Undew.	6.26898	0.02934	3.13449	3.13449	0.0803715	-	78	2	39	FLBG HM Liu s.n.	Clark et al. 2016	GPB + 3% PVP-40	Pisum	-	-	KF992472	AY612694
Gleicheniales	Gleicheniaceae	Dicranopteris	pedata		(Houtt.) Nakaike	3.8142	0.07824	1.9071	1.9071	0.0489	-	78	2	39	T. Fujiwara 20181125-2 (HITBC): China, Yunnan, Menglun, Mengla, XTBG	This study	GPB + 3% PVP-40	Pisum sativum 'Ctirad'	3.83333	5.25333	LC496744	GU950632
Gleicheniales	Gleicheniaceae	Diplopterygium	bancroftii		(Hook.) A.R.Sm.	6.36678	0.01956	3.18339	3.18339	0.0568462	-	112	2	56	Guadeloupe, M. Christenhusz 7200 (PG)	Clark et al. 2016	Ebihara	Pisum	3.37	3.27	EF463224	AY612695
Gleicheniales	Gleicheniaceae	Diplopterygium	Blotianum		(C.Chr.) Nakai	3.90222	4.16628	1.95111	-	-	-	-	-	-	Kuo4408 (TAIF)	Kuo and Li 2019	GPB	Nicotiana tabacum Xanthi	4.26	2.68	-	-
Gleicheniales	Gleicheniaceae	Diplopterygium	Chinessis		(Rosenst.) DeVol	3.90222	4.16628	1.95111	-	-	-	-	-	-	Kuo4110 (TAIF)	Kuo and Li 2019	LB01	Nicotiana tabacum Xanthi	5.03	2.81	-	-
Gleicheniales	Gleicheniaceae	Diplopterygium	glaucum		(Thunb. ex Hook.) Nakai	4.4988	3.01224	2.2494	2.2494	0.0401679	-	112	2	56	Kuo4408 (TAIF)	Kuo and Li 2019	LB01	Nicotiana tabacum Xanthi	5.06	3.08	DQ838067	KU877749
Gleicheniales	Gleicheniaceae	Diplopterygium	giganteum		(Wallich ex Hooker & Bauer) Nakai	6.22008	0.1467	3.11004	3.11004	0.0555364	-	112	2	56	FRG-201812-32 (HITBC): China, Yunnan, Baoshan (25°09.694'N,98°20.735'E)	This study	GPB+3%PVP	Pisum sativum 'Ctirad'	3.98	2.15333	KU936626	KU877792
Schizeales	Lygodiaceae	Lygodium	circinatum		(Burm.f.) Sw.	19.4426	0.74328	9.72132	9.72132	0.34719	-	56	2	29	T. Fujiwara 20181113-3(HITBC): China, Yunnan, Menglun, Mengla, XTBG	This study	GPB + 3% PVP-40	Pisum sativum 'Ctirad'	2.78	3.58667	AJ303418	-
Schizeales	Lygodiaceae	Lygodium	circinatum		(Burm.f.) Sw.	18.67	2.8851	9.33501	9.33501	0.333393	-	56	2	56	Hung313 (TNM)	Kuo and Li 2019	GPB	Nicotiana tabacum xanthi	2.95	3.64	-	-
Schizeales	Lygodiaceae	Lygodium	flexuosum		(L.) Sw.	36.0784	0.61614	18.0392	9.01961	0.322129	-	112	4	28	T. Fujiwara 20181030-1 (HITBC): China, Yunnan, Menglun, Mengla, XTBG	This study	Ebihara	Pisum	1.58	2.63	LC496632	-
Schizeales	Lygodiaceae	Lygodium	japonicum		(Thunb.) Sw.	22.807	0.38142	11.4035	11.4035	0.393223	-	58	2	29	-	Hanson and Leitch (2002)	Citric acid	Allium	-	-	U05632	AF313549
Schizeales	Lygodiaceae	Lygodium	microphyllum cf		(Cav.) R.Br.	12.0001	0.05868	6.00003	-	-	-	-	-	-	RBGK 1980-1052	Clark et al. 2016	GPB + 3% PVP-40	Pisum	2.66	1.93	-	-
Schizeales	Lygodiaceae	Lygodium	microphyllum		(Cav.) R.Br.	11.1101	2.3961	5.55504	-	-	-	-	-	-	LU30898 (TAIF)	Kuo and Li 2019	GPB	Nicotiana	2.45	2,19	-	-
Schizeales	Lygodiaceae	Lygodium	polystachyum		Wall. ex T.Moore	16.4793	0.08802	8.23965	-	-	-	-	-	-	T. Fujiwara 20181030-12 (HITBC): China, Yunnan, Menglun, Mengla, XTBG	This study	Ebihara	Pisum sativum 'Ctirad'	2.43667	2.99667	-	-
Schizeales	Lygodiaceae	Lygodium	salicifolium		C.Presl	35.8437	0.5379	17.9218	8.96092	0.320033	-	112	4	28	LHM2197 (HITBC): China, Yunnan, Puer	This study	Ebihara	Pisum sativum 'Ctirad'	1.5	3.30333	LC496633	-
Schizeales	Lygodiaceae	Lygodium	volubile		Sw.	28.9684	0.25428	14.4842	14.4842	0.499454	-	58	2	29	RBGK 2000-4248	Clark et al. 2016	GPB + 3% PVP-40 + 8% Triton	Pisum	2.7	2.17	AJ303411	-
Schizeales	Anemiaceae	Anemia	collina		Raddi	45.878	0.33252	22.939	-	-	-	-	-	-	RBGE 2002-1423	Clark et al. 2016	GPB + 3% PVP-40 + 8% Triton	Allium	3	2.4	-	-
Schizeales	Anemiaceae	Anemia	phyllitidis		(L.) Sw.	32.9977	0.12714	16.4989	8.24943	0.21709	-	152	4	38	BGM 92-1330	Clark et al. 2016	Ebihara	Faba	2.36	2.64	AJ303391	DQ646098
Schizeales	Anemiaceae	Anemia	rotundifolia		Schrad.	15.1297	0.0489	7.56483	7.56483	0.199074	-	76	2	38	BGM 7-155	Clark et al. 2016	GPB + 3% PVP-40 + 8% Triton	Faba	3	2.26	EF463140	EF463321
Schizeales	Anemiaceae	Anemia	tomentosa		(Sav.) Sw.	32.0295	0.07824	16.0147	8.00737	0.21072	-	152	4	38	BGM 2008-2629	Clark et al. 2016	Ebihara	Faba	2.48	2.21	AJ303392	EF463322
Salviniales	Marsileaceae	Marsilea	minuta		L.	2.56236	0	1.28118	1.28118	0.064059	-	40	2	20	-	Li et al. 2018	Beckman chopping buffer	Arabidopsis thalliana	-	-	DQ643308	DQ64327
Salviniales	Marsileaceae	Marsilea	sp1		-	3.83376	0.06846	1.91688	1.91688	0.095844	-	40	2	20	HS&LHM madagascar	This study	Ebihara	Pisum sativum Citrad	3.49	1.125	-	-
Salviniales	Marsileaceae	Marsilea	sp2		-	2.80686	0	1.40343	1.40343	0.0701715	-	40	2	20	HS&LHM : China, Yunnnan province, Puer	This study	Ebihara	Pisum sativum Citrad	4.885	1.55	-	-
Salviniales	Marsileaceae	Marsilea	sp2		-	2.7873	0	1.39365	1.39365	0.0696825	-	40	2	20	HS&LHM: China, Yunnnan province, Puer	This study	Ebihara	Pisum sativum Citrad	3.93	1.77	-	-
Salviniales	Marsileaceae	Pilularia	Americana		A.Braun	1.58436	0	0.79218	0.79218	0.079218	-	20	2	10	-	Li et al. 2018	Beckman chopping buffer	Arabidopsis thalliana	-	-	EU269704	DQ643288
Salviniales	Marsileaceae	Regnellidium	diphyllum		Lindm.	1.45722	0	0.72861	0.72861	0.0383479	-	38	2	19	-	Li et al. 2018	Beckman chopping buffer	Arabidopsis thalliana	-	-	DQ643324	DQ643290
Salviniales	Salviniaceae	Azolla	filiculloides		Lam.	1.43766	0	0.71883	0.71883	0.0326741	-	44	2	22	-	Li et al. 2018	Beckman chopping buffer	Arabidopsis thalliana	-	-	EF520926	EF520876
Salviniales	Salviniaceae	Azolla	microphylla		Kaulf.	1.50612	0.03912	0.75306	0.75306	0.03423	44	44	2	22	RBGK 1986-5976	Obermayer et al. (2002)	Citric acid	Oryza	-	-	EF520928	EF520871
Salviniales	Salviniaceae	Salvinia	Cucullata		Roxb.	0.47922	0	0.23961	0.23961	0.0106493	-	45	2	9	-	Li et al. 2018			-	-	U05649	EF46352
Salviniales	Salviniaceae	Salvinia	molesta	Salvinia adnata	D.S.Mitch.	4.4499	0.01956	2.22495	0.88998	0.0988867	-	45	5	9	FLBG HM Liu s.n.	Clark et al. 2016	GPB + 3% PVP-40	Pisum	3.24	2.56	EU269668	EU269662
Salviniales	Salviniaceae	Salvinia	molesta	Salvinia adnata	D.S.Mitch.	4.86066	3.3741	2.43033	0.972132	0.108015	-	45	5	9	K060545	Kuo and Li 2019	Beckman	Nicotiana tabacum xanthi	3.45	2.03	-	-
Salviniales	Salviniaceae	Salvinia	Oblongifolia		Mart.	5.1345	4.67484	2.56725	-	-	-	-	-	-	Kuo4441 (TAIF)	Kuo and Li 2019	Beckman	Nicotiana tabacum Xanthi	4.78	3.34	-	-
Salviniales	Salviniaceae	Salvinia	natans		(L.) All.	3.63816	3.74574	1.81908	1.81908	0.20212	-	18	2	9	Cult. Taipei Botanical Garden	Kuo and Li 2019	Beckman	Zea mays. CE-777	3.83	2.98	AB574740	EU269665
Cyatheales	Culcitaceae	Culcita	macrocarpa		C.Presl	24.2153	0.21516	12.1076	12.1076	0.178054	-	136	2	68	RBGE 1992-2977	Clark et al. 2016	GPB + 3% PVP-40 + 8% Triton	Pisum	2.45	2.11	AM177334	AM176596
Cyatheales	Loxomataceae	Loxsoma	cunninghamii		R.Br.	5.20296	-	2.60148	2.60148	0.0520296	-	100	2	50	-	Obermayer et al. (2002)	Citric acid	-	-	-	AY612679	AY612702
Cyatheales	Plagiogyriaceae	Plagiogyria	adnata		(Blume) Bedd.	46.6604	2.03424	23.3302	11.6651	0.179463	-	260	4	60	Kuo4244 (TAIF)	Kuo and Li 2019	Beckman	Nicotiana tabacum xanthi	2.04	4.21	AB574742	-
Cyatheales	Plagiogyriaceae	Plagiogyria	falcata		Copel.	21.5062	1.92666	10.7531	-	-	-	-	-	-	Kuo4245 (TAIF)	Kuo and Li 2019	Beckman	Nicotiana tabacum xanthi	1.97	2.99	-	-
Cyatheales	Plagiogyriaceae	Plagiogyria	falcata		Copel.	22.0539	0	11.0269	-	-	-	-	-	-	Kuo4281 (TAIF)	Kuo and Li 2019	Beckman	Nicotiana tabacum xanthi	3.09	3.19	-	-
Cyatheales	Plagiogyriaceae	Plagiogyria	stenoptera		(Hance) Diels)	24.6065	2.40588	12.3032	12.3032	0.164043	-	150	2	75	Kuo4268 (TAIF)	Kuo and Li 2019	Beckman	Nicotiana tabacum xanthi	2.46	4.05	AB574747	-
Cyatheales	Plagiogyriaceae	Plagiogyria	euphlebia		Kunze Mett.	27.3253	0	13.6627	13.6627	0.20701	-	132	2	65	Kuo4269 (TAIF	Kuo and Li 2019	Beckman	Nicotiana tabacum xanthi	2.38	2.73	-	-
Cyatheales	Plagiogyriaceae	Plagiogyria	euphlebia		(Blume) Mett.	48.1078	0.32274	24.0539	12.027	0.18503	-	260	4	65	FRG-201812-86 (HITBC): China, Yunnan, Baoshan (25°21'49.7"N 98°12'52.8"E)	This study	Ebihara	Pisum sativum 'Ctirad'	1.42	2.215	-	-
Cyatheales	Plagiogyriaceae	Plagiogyria	euphlebia cf		(Blume) Mett.	25.6725	0	12.8362	12.8362	0.194489	-	132	2	66	MEG-18Y-61 (HITBC): China, Yunnan, Pingbian (22°55.0814’N, 103°41.8666’E)	This study	Ebihara	Pisum sativum 'Ctirad'	0.77	1.11	LC496634	-
Cyatheales	Plagiogyriaceae	Plagiogyria	formosana		Nakai	28.9684	-	14.4842	-	-	-	-	-	-	Schuetettpelz 1083	Wolf et al. 2015	-	Pisum	-	-	-	-
Cyatheales	Plagiogyriaceae	Plagiogyria	matsumureana		(Mak.) Mak.	24.5869	0.28362	12.2935	12.2935	0.186265	-	132	2	66	RBGK 1979-5153	Obermayer et al. (2002)	Citric acid	Petroselinum	-	-	AB574746	AM176613
Cyatheales	Plagiogyriaceae	Plagiogyria	pynophylla		(Kunze) Mettenius	27.7361	0.60636	13.868	13.868	0.210122	-	132	2	66	FRG-201812-08 (HITBC): China, Yunnan, Baoshan (25°18'07.6"N 98°47'21.0"E)	This study	Ebihara	Pisum sativum 'Ctirad'	1.665	4.045	-	-
Cyatheales	Thyrsopteridaceae	Thyrsopteris	elegans		Kunze	20.4598	0.10758	10.2299	10.2299	0.131152	-	156	2	78	RBGE 2010-0922	Clark et al. 2016	Ebihara	Pisum sativum 'Ctirad'	1.81	2.16	AM177353	AM176620
Cyatheales	Cibotiaceae	Cibotium	barometz		(L.) J.Sm.	8.95848	0.05868	4.47924	4.47924	0.0658712	-	136	2	68	FLBG HM Liu s.n.	Clark et al. 2016	GPB + 3% PVP-40	Petroselinum	3.24	2.06	KY858723	AM176589
Cyatheales	Cibotiaceae	Cibotium	chamissoi	Cibotium hawaiiense	Kaulf.	14.2201	0.31296	7.11006	7.11006	0.109386	ca. 130	130	2	65	RBGK TC3495	Obermayer et al. (2002)	Citric acid	Petroselinum	-	-	AM177329	AM176590
Cyatheales	Cibotiaceae	Cibotium	taiwanense		C.M.Kuo	10.0147	0.12	5.00736	-	-	-	-	-	-	Kuo 4395 (TAIF)	Kuo and Li 2019	GPB	Pisum sativum Citrad	4.26	2.1	-	-
Cyatheales	Cibotiaceae	Cibotium	sp.		-	13.8876	0.57702	6.9438	6.9438	0.102115	-	136	2	68	RBGK 1970-6171	Obermayer et al. (2002)	Citric acid	Hordeum	-	-	-	-
Cyatheales	Cyatheaceae	Gymnosphaera	gigantea	Alsophila gigantea	J.Sm.	17.1737	0.12714	8.58684	8.58684	0.124447	-	138	2	69	Dong 5107		Peltec	Nicotiana tabacum	-	-	KY858729	MH603068
Cyatheales	Cyatheaceae	Gymnosphaera	gigantea	Alsophila gigantea	J.Sm.	17.0368	0.16626	8.51838	8.51838	0.123455	-	138	2	69	Dong 4743		Peltec	Nicotiana tabacum	-	-	-	-
Cyatheales	Cyatheaceae	Gymnosphaera	gigantea	Alsophila gigantea	J.Sm.	16.8901	0.41076	8.44503	8.44503	0.122392	-	138	2	69	Dong 4754		Peltec	Nicotiana tabacum	-	-	-	-
Cyatheales	Cyatheaceae	Gymnosphaera	gigantea	Alsophila gigantea	J.Sm.	16.3717	0.33252	8.18586	8.18586	0.118636	-	138	2	69	SCBG01		Peltec	Nicotiana tabacum	-	-	-	-
Cyatheales	Cyatheaceae	Gymnosphaera	denticulata	Alsophila denticulata	(Baker) Copel.	14.3277	0.9291	7.16385	7.16385	0.103824	-	138	2	69	Dong 4718		Peltec	Nicotiana tabacum	-	-	KY858727	-
Cyatheales	Cyatheaceae	Gymnosphaera	denticulata	Alsophila denticulata	(Baker) Copel.	13.0074	0.12714	6.5037	6.5037	0.0942565	-	138	2	69	Dong 4726		Peltec	Nicotiana tabacum	-	-	-	-
Cyatheales	Cyatheaceae	Gymnosphaera	denticulata	Alsophila denticulata	(Baker) Copel.	12.6651	0.2934	6.33255	6.33255	0.0917761	-	138	2	69	Dong 4738		Peltec	Nicotiana tabacum	-	-	-	-
Cyatheales	Cyatheaceae	Gymnosphaera	Metteniana	Alsophila metteniana	(Hance) Tagawa	30.1322	2.48412	15.0661	7.53304	0.109175	-	276	4	69	Dong 4720		Peltec	Nicotiana tabacum	-	-	KY858743	-
Cyatheales	Cyatheaceae	Gymnosphaera	Metteniana	Alsophila metteniana	(Hance) Tagawa	27.9219	0.1956	13.961	6.98048	0.101166	-	276	4	69	Dong 4725		Peltec	Nicotiana tabacum	-	-	-	-
Cyatheales	Cyatheaceae	Gymnosphaera	Metteniana	Alsophila metteniana	(Hance) Tagawa	26.1908	0	13.0954	6.54771	0.0948943	-	276	4	69	Dong 4741		Peltec	Nicotiana tabacum	-	-	-	-
Cyatheales	Cyatheaceae	Gymnosphaera	Metteniana	Alsophila metteniana	(Hance) Tagawa	28.3913	0.52812	14.1957	7.09783	0.102867	-	276	4	69	Dong 5106		Peltec	Nicotiana tabacum	-	-	-	-
Cyatheales	Cyatheaceae	Gymnosphaera	Metteniana	Alsophila metteniana	(Hance) Tagawa	27.4329	0.67482	13.7165	6.85823	0.0993946	-	276	4	69	Dong 4753		Peltec	Nicotiana tabacum	-	-	-	-
Cyatheales	Cyatheaceae	Gymnosphaera	Metteniana	Alsophila metteniana	(Hance) Tagawa	27.9121	0	13.9561	6.97803	0.101131	-	276	4	69	SCBG02		Peltec	Nicotiana tabacum	-	-	-	-
Cyatheales	Cyatheaceae	Alsophila	spinulosa		(Wall. ex Hook.) R.M.Tryon	14.7287	0.0489	7.36434	7.36434	0.10673	-	138	2	69	FLBG HM Liu s.n.	Clark et al. 2016	GPB + 3% PVP-40	Pisum	2.71	1.58	KP337993	-
Cyatheales	Cyatheaceae	Alsophila	podophylla	Gymnosphaera podophylla	(Hook.) Copel.	18.8265	0.07824	9.41325	9.41325	0.136424	-	138	2	69	FLBG HM Liu s.n.	Clark et al. 2016	Ebihara	Pisum	3.16	1.8	KY858746	-
Cyatheales	Cyatheaceae	Alsophila	sp.		-	13.1541	0.11736	6.57705	6.57705	0.0953196	-	138	2	69	LHM s.n. Madagascar	This study	Ebihara	Pisum sativum 'Ctirad'	3.2	2.875	-	-
Cyatheales	Cyatheaceae	Sphaeropteris	crinita	Cyathea crinita	Hook.	14.3668	0.32274	7.18341	7.18341	0.104107	138	138	2	69	RBGK TC3492	Obermayer et al. (2002)	Citric acid	Pisum	-	-	KF924261	-
Cyatheales	Cyatheaceae	Sphaeropteris	lepifera		(J.Sm. ex Hook.) R.M.Tryon	12.6749	0.13692	6.33744	6.33744	0.091847	-	138	2	69	FLBG HM Liu s.n.	Clark et al. 2016	GPB + 3% PVP-40	Pisum	3.1	2.04	KY858753	-
Cyatheales	Cyatheaceae	Sphaeropteris	lepifera		(J.Sm. ex Hook.) R.M.Tryon	13.4475	0.03912	6.72375	6.72375	0.0974457	-	138	2	69	-	Kuo et al. 2017	Beckman chopping buffer	Nicotiana	3.66	-	-	-
Cyatheales	Dicksoniaceae	Calochlaena	dubia		(R.Br.) M.D.Turner & R.A.White	4.92912	0.00978	2.46456	2.46456	0.04401	-	112	2	56	RBGE 1984-1147	Clark et al. 2016	GPB + 3% PVP-40	Pisum	1.89	1.53	U05615	AY612690
Cyatheales	Dicksoniaceae	Calochlaena	straminea		M.D.Turner & R.A.White	13.5942	0.02	6.7971	-	-	-	-	-	-	Wade2728 (TAIF)	Kuo and Li 2019	Beckman	Nicotiana tabacum Xanthi	3.21	2.16	-	-
Cyatheales	Dicksoniaceae	Dicksonia	antarctica		Labill.	22.4744	0.26406	11.2372	11.2372	0.17288	-	130	2	65	RBGK 1995-3821	Obermayer et al. (2002)	Citric acid	Pisum	-	-	EU352301	U93829
Cyatheales	Dicksoniaceae	Dicksonia	antarctica		Labill.	22.7581	0.40098	11.379	11.379	0.175062	-	130	2	65	RBGK TC3494	Obermayer et al. (2002)	Citric acid	Lycopersicum	-	-	-	-
Polypodiales	Saccolomataceae	Saccoloma	domingense		(Spreng.) C.Chr.	75.8048	0.30318	37.9024	9.4756	0.201608	-	376	8	47	Guadeloupe, M. Christenhusz xxxx (PG)	Clark et al. 2016	GPB + 3% PVP-40	Allium	2.46	2.78	KJ628820	-
Polypodiales	Lonchitidaceae	Lonchitis	occidentalis		Baker	15.0808	0.23472	7.54038	7.54038	0.150808	-	100	2	50	BGM s.n.	Clark et al. 2016	GPB + 3% PVP-40	Pisum	3.03	2.94	EU352305	-
Polypodiales	Lindsaeaceae	Lindsaea	ensifolia		Sw.	25.917	0.1467	12.9585	6.47925	0.147256	-	176	4	44	FLBG HM Liu s.n.	Clark et al. 2016	GPB + 3% PVP-40	Pisum	2.1	-	AB574760	-
Polypodiales	Lindsaeaceae	Lindsaea	javanensis		Blume	26.1296	1.31013	13.0648	6.5324	0.138987	188	188	4	47	T. Fujiwara 20190413-4 (HITBC): Xishuangbanna, Yunnan, China	This study	GPB + 3% PVP-41	Pisum sativum 'Ctirad'	4.51	6.42	-	-
Polypodiales	Lindsaeaceae	Lindsaea	orbiculata		(Lam.) Mett. ex Kuhn	26.26	0.447068	13.13	6.56499	0.149204	-	176	4	44	T. Fujiwara 20190413-5 (HITBC): Xishuangbanna, Yunnan, China	This study	GPB + 3% PVP-42	Pisum sativum 'Ctirad'	2.535	3.72	-	-
Polypodiales	Lindsaeaceae	Odontosoria	biflora		(Kaulf.) C.Chr.	7.10028	0.02	3.55014	3.55014	0.0755349	-	94	2	47	Wade5051 (TAIF)	Kuo and Li 2019	GPB	Pisum sativum Citrad	4.26	3.5	AB574772	U93831
Polypodiales	Lindsaeaceae	Odontosoria	chinensis		(Linnaeus) J. Smith	12.626	0.52812	6.31299	3.1565	0.0657603	-	192	4	47	FRG-201812-02 (HITBC): China, Yunnan, Baoshan (25°18'07.6"N 98°47'21.0"E)	This study	Ebihara	Pisum sativum 'Ctirad'	4.175	4.87	U05934	AY612710
Polypodiales	Lindsaeaceae	Odontosoria	deltoidea		(Copel.) Lehtonen & Tuomisto	13.9169	0.03912	6.95847	3.47924	0.0848594	-	164	4	41	Helsinki 2012-1091	Christenhusz	Ebihara	Faba	2.65	2.45	-	-
Polypodiales	Dennstaedtiaceae	Blotiella	sp.		-	26.983	0.57702	13.4915	-	-	-	-	-	-	LHM s.n. Madagascar	This study	Ebihara	Pisum sativum 'Ctirad'	1.66	3.255	-	-
Polypodiales	Dennstaedtiaceae	Dennstaedtia	globulifera		(Poir.) Hieron.	29.6041	0.1467	14.802	7.40102	0.168205	176	176	4	44	RBGK 1963-28204	Clark et al. 2016	GPB + 3% PVP-40	Faba	2.1	2.26	-	-
Polypodiales	Dennstaedtiaceae	Dennstaedtia	hirsuta		(Sw.) Mett. ex Miq.	6.83622	0.02	3.41811	3.41811	0.113937	-	60	2	30	Kuo4412 (TAIF)	Kuo and Li 2019	GPB	Nicotiana tabacum xanthi	4.52	3.74	AB574777	-
Polypodiales	Dennstaedtiaceae	Dennstaedtia	scandens		(Blume) T.Moore	8.51838	0.04	4.25919	4.25919	0.141973	-	60	2	30	Kuo 4405 (TAIF)	Kuo and Li 2019	LB01	Nicotiana tabacum xanthi	3.76	3.01	KY099790	-
Polypodiales	Dennstaedtiaceae	Dennstaedtia	scabra		(Wall. ex Hook.) T. Moore	10.3766	0.10758	5.18829	5.18829	0.157221	-	66	2	33	FRG-201812-103 (HITBC): China, Yunnan, Baoshan (25°21'49.7"N 98°12'52.8"E)	This study	Ebihara	Pisum sativum 'Ctirad'	2.99	2.435	AB574778	-
Polypodiales	Dennstaedtiaceae	Dennstaedtia	wilfordi	Coptodipteris wilfordii	(T.Moore) Christ	8.72376	0.02934	4.36188	4.36188	0.140706	-	62	2	31	RBGK 1988-4449	Clark et al. 2016	GPB + 3% PVP-40	Pisum sativum 'Ctirad'	3.19	2.21	U18635	-
Polypodiales	Dennstaedtiaceae	Histiopteris	incisa		(Thunb.) J.Sm.	6.33255	0.042054	3.16627	3.16627	0.0659641	-	96	2	48	XTBG cult. s.n.	This study	GPB + 3% PVP-40	Vicea fava	3.975	1.815	KY099807	EF463374
Polypodiales	Dennstaedtiaceae	Microlepia	marginata		(Panzer) C. Christensen	19.5698	0.32274	9.78489	4.89245	0.116487	-	168	4	42	TBG cult. s.n.	This study	Ebihara	Pisum sativum Citrad	3.62	3.975	AB552952	-
Polypodiales	Dennstaedtiaceae	Microlepia	speluncae		(L.) T.Moore	17.3986	0.08802	8.69931	4.34965	0.101155	172	172	4	43	RBGK 1974-17	Clark et al. 2016	GPB + 3% PVP-40	Pisum	3.12	2.3	EF463169	EF463377
Polypodiales	Dennstaedtiaceae	Microlepia	strigosa		(Thunb.) C.Presl	10.8949	0.2445	5.44746	5.44746	0.129701	-	84	2	42	TBG cult. No. 153451: Japan, Osaka pref., Izumi shi	This study	Ebihara	Pisum sativum Citrad	2.985	2.79	AB574788	-
Polypodiales	Dennstaedtiaceae	Microlepia	strigosa complex		-	23.3351	0.01956	11.6675	5.83377	0.135669	-	172	4	43	RBGE 2010-0694	Clark et al. 2016	GPB + 3% PVP-40	Pisum	2.93	2.82	-	-
Polypodiales	Dennstaedtiaceae	Monachosorum	henryi		Christ	17.9267	0.32274	8.96337	4.48168	0.0786261	-	228	4	56	MEG-18Y-78 (HITBC): China, Yunnan, Pingbian (22°55.0814’N, 103°41.8666’E)	This study	Ebihara	Pisum sativum 'Ctirad'	2.65	3.2	LC496641	AY612706
Polypodiales	Dennstaedtiaceae	Pteridium	Pteridium aquilinum subsp. aquilinum	Pteridium aquilinum subsp. aquilinum	(L.) Kuhn	14.494	0.07824	7.24698	3.62349	0.139365	-	104	4	26	Bosnia and Herzegovina: Zepce (University of Sarajevo)	Pustahija et al. (2013)	Galbraith + 10mM sodium metabisulfite and 1% PVP-10	Triticum	-	-	U05940	U93835.
Polypodiales	Dennstaedtiaceae	Pteridium	Pteridium aquilinum subsp. aquilinum	Pteridium aquilinum subsp. aquilinum	(L.) Kuhn	15.3057	-	7.65285	3.82642	0.14717	-	104	4	26	UK cult, Sheffield S48	Wolf et al. 2015	-	Pisum	-	-	-	-
Polypodiales	Dennstaedtiaceae	Pteridium	Pteridium aquilinum subsp. latiusculum	Pteridium latiusculum	(Desv.) Hieron. ex Fries	14.8656	-	7.4328	3.7164	0.142938	-	104	4	26	USA: Wisconsin/Michigan, DOB0237 (WIS)	Bai et al. (2012)	LB01 / Otto I/II	Raphanus	-	-	-	-
Polypodiales	Dennstaedtiaceae	Pteridium	Pteridium aquilinum subsp. latiusculum	Pteridium latiusculum	(Desv.) Hieron. ex Fries	15.4035	0.15648	7.70175	3.85087	0.148111	-	104	4	26	Canada: Ontario, Royal Botanical Gardens Nature Sanctuaries, Burlington (43°17’26”N, 79°52’32”W), TAH169	Henry et al. (2015)	LB01 1% PVP	Vicia	5.48	4.15	-	-
Polypodiales	Dennstaedtiaceae	Pteridium	Pteridium aquilinum subsp. latiusculum	Pteridium latiusculum	(Desv.) Hieron. ex Fries	15.7654	0.140832	7.88268	3.94134	0.15159	-	104	4	26	Canada: Ontario, Robertson Tract: 43 31'06"N, 80 00'02"W, 94905 (OAC)	Bainard et al. (2011)	LB01 1% PVP	Pisum	-	-	-	-
Polypodiales	Dennstaedtiaceae	Pteridium	Pteridium aquilinum subsp. latiusculum	Pteridium latiusculum	(Desv.) Hieron. ex Fries	16.1761	0.02934	8.08806	4.04403	0.15554	-	104	4	26	Canada: Ontario, Cup-and-Saucer Trail, Manitoulin Island (45°51’53”N, 82°05’55”W), TAH159	Henry et al. (2015)	LB01 1% PVP	Vicia	7.32	7.19	-	-
Polypodiales	Dennstaedtiaceae	Pteridium	Pteridium aquilinum subsp. latiusculum	Pteridium latiusculum	(Desv.) Hieron. ex Fries	16.2055	0.20538	8.10273	4.05136	0.155822	-	104	4	26	Canada: Ontario, Watson Road near Wellington Road 34, Guelph (43°30'20"N, 80°07'06"W), TAH131	Henry et al. (2015)	LB01 1% PVP	Vicia	5.04	5.91	-	-
Polypodiales	Pteridaceae, Cryptogramoideae	Coniogramme	emeiensis		Ching & K.H.Shing	31.6383	0.22494	15.8192	7.90958	0.263653	120	120	4	30	MEG-18Y-37 (HITBC): China, Yunnan, Malipo (22°56'35"N, 104°34'34"E)	This study	Ebihara	Pisum sativum 'Ctirad'	1.74667	2.81333	-	-
Polypodiales	Pteridaceae, Cryptogramoideae	Coniogramme	fraxinea		(D.Don) Fee ex Diels	13.9169	0.35208	6.95847	6.95847	0.231949	60	60	2	30	T. Fujiwara 20181122-5 (HITBC): China, Yunnan, Menglun, Mengla, XTBG	This study	Ebihara	Pisum sativum 'Ctirad'	1.81	2.17	LC496734	AY612693
Polypodiales	Pteridaceae, Cryptogramoideae	Coniogramme	intermedia		Hieronymus	31.8632	0	15.9316	7.96581	0.265527	-	120	4	30	FRG-201812-115 (HITBC): China, Yunnan, Baoshan (25°16'12.3"N 98°24'37.3"E)	This study	Ebihara	Pisum sativum 'Ctirad'	3.33	4.41	-	-
Polypodiales	Pteridaceae, Cryptogramoideae	Coniogramme	procera		Fee	19.3155	0	9.65775	9.65775	0.321925	-	60	2	30	MEG-18Y-44 (HITBC): China, Yunnan, Pingbian (22°55.0814’N, 103°41.8666’E)	This study	Ebihara	Pisum sativum 'Ctirad'	1.63	2.51	LC496732	-
Polypodiales	Pteridaceae, Cryptogramoideae	Coniogramme	suprapilosa		Ching	31.6579	0.03912	15.8289	7.91446	0.263815	120	120	4	30	MEG-18Y-175(HITBC): China, Yunnan	This study	Ebihara	Pisum sativum 'Ctirad'	1.49667	2.69	LC496733	-
Polypodiales	Pteridaceae, Cryptogramoideae	Cryptogramma	bruniniana		Wall. ex Hook. & Grev.	8.6553	0.02	4.32765	2.16382	0.144255	-	60	4	30	Kuo 4458 (TAIF)	Kuo and Li 2019	Beckman	Secale cereale Dakovske\	4.23	3.12	-	-
Polypodiales	Pteridaceae, Cryptogramoideae	Cryptogramma	crispa		(L.) R.Br. Ex Hook.	22.9341	0.0489	11.467	5.73352	0.191117	-	120	4	30	Wales, M. Christenhusz 6831 (PG)	Clark et al. 2014	Ebihara	Parsley	2.53	2.96	KT000633	EF452027
Polypodiales	Pteridaceae, Cryptogramoideae	Cryptogramma	stelleri		(Gmel.) Prantl	9.10518	0.05868	4.55259	4.55259	0.151753	-	60	2	30	Canada: Ontario, Cup-and-Saucer Trail, Manitoulin Island (45°51’53”N, 82°05’55”W), TAH149	Henry et al. (2015)	LB01 1% PVP	Secale	4.28	3.75	KC700078	-
Polypodiales	Pteridaceae, Cryptogramoideae	Llavea	cordifolia		Lag.	15.0025	0.05868	7.50126	7.50126	0.258664	-	58	2	29	RBGK 2000-1743	Obermayer et al. (2002)	Citric acid	Pisum	-	-	KC700110	EF452039
Polypodiales	Pteridaceae, Parkerioideae	Acrostichum	aureum		L.	45.4379	0.41076	22.7189	11.3595	0.378649	-	120	4	30	FLBG HM Liu s.n.	Clark et al. 2014	Ebihara	Pisum	4.05	1.67	AB059586	KU744787
Polypodiales	Pteridaceae, Parkerioideae	Acrostichum	aureum		L.	49.1738	0.16	24.5869	12.2935	0.409782	-	120	4	30	Cultivated Tapei Botanical Garden	Kuo and Li 2019	Beckman	Nicotiana tabacum Xanthi	3.68	4.25
Polypodiales	Pteridaceae, Parkerioideae	Ceratopteris	richardii		Brongn.	22.005	-	11.0025	11.0025	0.282115	-	78	2	39	dbmarchant01	Wolf etal. 2015	-	Pisum	-	-	EU352297	AY612691
Polypodiales	Pteridaceae, Parkerioideae	Ceratopteris	sp.		-	19.4426	0.16626	9.72132	9.72132	0.249265	-	78	2	39	Wuhan Bot. Garden	This study	Ebihara	Pisum sativum 'Ctirad'	1.90667	2.84667	-	-
Polypodiales	Pteridaceae, Parkerioideae	Ceratopteris	thalictroides		(Linnaeus) Brongniart	39.1102	0.50856	19.5551	9.77755	0.253962	-	154	4	39	T. Fujiwara 20181206-1 (HITBC): China, Yunnan, Menglun, Mengla, XTBG	This study	Ebihara	Pisum sativum 'Ctirad'	2.19333	3.82667	AB059573.	-
Polypodiales	Pteridaceae, Pteridoideae	Anogramma	leptophylla		(L.) Link	5.16384	0.02934	2.58192	2.58192	0.0890317	-	58	2	29	Greece, M. Christenhusz s.n. (PG)	Baker et al. (2014)	Ebihara	Petroselinum	-	-	KJ416327	GU136771
Polypodiales	Pteridaceae, Pteridoideae	Anogramma	leptophylla		(L.) Link	5.99514	0.02	2.99757	2.99757	0.103364	-	58	2	29	Kuo4453 (TAIF)	Kuo and Li 2019	Beckman	Nicotiana tabacum xanthi	3.84	2.31	-	-
Polypodiales	Pteridaceae, Pteridoideae	Gastoniella	ascensionis	Anogramma ascensionis	(Hook.) Li Bing Zhang & Liang Zhang	9.23232	0.07824	4.61616	2.30808	0.079589	116	116	4	29	Ascension Island	Baker et al. (2014)	Ebihara	Petroselinum	-	-	KF680664	-
Polypodiales	Pteridaceae, Pteridoideae	Gastoniella	chaerophylla		(Desv.) LI Bing Zhang & Liang Zhang	20.5869	0.54768	10.2934	-	-	-	-	-	-	Meza Torres & Pereyra 1656	Meza Torres 2019			-	-	-	-
Polypodiales	Pteridaceae, Pteridoideae	Onychium	lucidum	Onychium contiguum	(D.Don) Spreng.	16.45	0.16626	8.22498	4.11249	0.14181	-	116	4	29	RBGK 1984-363	Clark et al. 2014	Ebihara	Pisum	3.01	2.66	KJ416342	-
Polypodiales	Pteridaceae, Pteridoideae	Pityrogramma	calomelanos		(L.) Link	16.313	0.43032	8.15652	5.43768	0.181256	90	90	3	30	Spain: Catalonia, Montdevà, Garnatje s.n. (BC)	Clark et al. 2016	LB01	Triticum	2.12	1.09	AF336103	KM007687
Polypodiales	Pteridaceae, Pteridoideae	Pteris	aspericaulis		Wallich ex J. Agardh	21.7116	0.02934	10.8558	-	-	-	-	-	-	FRG-201812-45 (HITBC): China, Yunnan, Baoshan (25°09'41.6"N 98°20'44.1"E)	This study	Ebihara	Pisum sativum 'Ctirad'	2.995	3.97	-	-
Polypodiales	Pteridaceae, Pteridoideae	Pteris	cretica		(Linnaeus) Small	10.1125	0.23472	5.05626	5.05626	0.174354	-	58	2	29	FRG-201812-87 (HITBC): China, Yunnan, Baoshan (25°21'49.7"N 98°12'52.8"E)	This study	Ebihara	Pisum sativum 'Ctirad'	1.6	1.625	EF452170	EF452055
Polypodiales	Pteridaceae, Pteridoideae	Pteris	croesus		Bory	25.0172	0.11736	12.5086	6.25431	0.215666	116	116	4	29	La Réunion, Y. Robert s.n.	Clark et al. 2014	GPB + 3% PVP-40	Allium	4.02	2.85	MF972807	MF972663
Polypodiales	Pteridaceae, Pteridoideae	Pteris	decrescens		Christ	18.5331	0.35208	9.26655	6.1777	0.213024	-	87	3	29	T. Fujiwara 20181212-3 (HITBC): China, Yunnan, Menglun, Mengla, XTBG	This study	Ebihara	Pisum sativum 'Ctirad'	3.555	3.555	LC496736	KM007715
Polypodiales	Pteridaceae, Pteridoideae	Pteris	dissitifolia		Baker	10.3864	0.06846	5.19318	5.19318	0.179075	-	58	2	29	XTBG cult. 00-2017-0533	This study	Ebihara	Vicia faba ssp. faba var equina Inovec	2.75	1.82	KF289645	-
Polypodiales	Pteridaceae, Pteridoideae	Pteris	fauriei cf.		Hieron.	15.159	0	7.5795	-	-	-	-	-	-	FRG-201901-126 (HITBC): China, Yunnan, Dehong Dai and Jingpo Autonomous Prefecture (24°36'52.5"N 97°35'59.3"E)	This study	Ebihara	Pisum sativum 'Ctirad'	-	-	-	-
Polypodiales	Pteridaceae, Pteridoideae	Pteris	Fauriei var. fauriei		Hieron.	21.7409	0.0978	10.8705	5.43523	0.187422	-	116	4	29	-	Kuo et a. 2017	Beckman chopping buffer	Nicotiana tabacum ianthi	2.21	-	-	-
Polypodiales	Pteridaceae, Pteridoideae	Pteris	venusta		Mett. ex Kuhn	12.7238	0.10758	6.36189	6.36189	0.219376	-	58	2	29	T. Fujiwara 29181113-7(HITBC): China, Yunnan, Menglun, Mengla, XTBG	This study	Ebihara	Pisum sativum 'Ctirad'	2.6	2.26	LC496735	-
Polypodiales	Pteridaceae, Pteridoideae	Pteris	kawabata		Sa. Kurata	14.8069	0	7.40346	7.40346	0.255292	58	58	2	29	MEG-18Y-140 (HITBC): China, Yunnan, Malipo (22°56.5246’N, 104°35.6494’E)	This study	Ebihara	Pisum sativum 'Ctirad'	3.32	3.305	LC496738	-
Polypodiales	Pteridaceae, Pteridoideae	Pteris	linearis		Poir.	11.912	0.11736	5.95602	2.97801	0.10269	116	116	4	29	La Réunion, Y. Robert s.n.	Clark et al. 2014	GPB + 3% PVP-40	Allium	2.49	2.12	KF992513	KM007739
Polypodiales	Pteridaceae, Pteridoideae	Pteris	oshimensis		Hieron.	13.1541	0.20538	6.57705	6.57705	0.226795	-	58	2	29	MEG-18Y-60 (HITBC): China, Yunnan, Pingbian (22°55.0814’N, 103°41.8666’E)	This study	Ebihara	Pisum	2.795	3.665	LC496737	-
Polypodiales	Pteridaceae, Pteridoideae	Pteris	pseudolonchitis		Bory ex Willd.	12.3326	0.01956	6.16629	6.16629	0.212631	58	58	2	29	La Réunion, Y. Robert s.n.	Clark et al. 2014	GPB + 3% PVP-40	Faba	2.85	2.1	JX144884	-
Polypodiales	Pteridaceae, Pteridoideae	Pteris	vittata		L.	13.2617	-	6.63084	3.31542	0.114325	-	116	4	29	Lebanon: Nahr Ibrahim, 70 m	Bou dagher-Kharrat et al. (2013)	Galbraith's	Pisum	-	-	EF473709	EF452060
Polypodiales	Pteridaceae, Cheilanthoideae	Aleuritopteris	anceps		(Blandford) Panigragi	15.0514	0.3423	7.52571	3.76286	0.129754	-	116	4	29	LHM2182 (HITBC): China, Yunnan, Puer	This study	Ebihara	Pisum sativum 'Ctirad'	1.56667	3.29	LC496740	-
Polypodiales	Pteridaceae, Cheilanthoideae	Aleuritopteris	argentea		(S. G. Gmelin) Fée	9.25188	0	4.62594	4.62594	0.159515	-	58	2	29	LHM2577(HITBC): Baishuitai Water Terraces, Shangri-La County, Yunnan, China	This study	ebihara	Vicia faba ssp. faba var equina Inovec	3.51	1.52	AY266410	EF452016
Polypodiales	Pteridaceae, Cheilanthoideae	Aleuritopteris	bicolor cf.		(Roxb.) Fraser-Jenk.	24.6554	0	12.3277	6.16385	0.212546	-	116	4	29	XTBG cult s.n.	This study	Ebihara	Pisum sativum Citrad			-	-
Polypodiales	Pteridaceae, Cheilanthoideae	Aleuritopteris	dubia		(C.Hope) Ching	23.0808	0	11.5404	5.7702	0.198972	-	116	4	29	MEG-18Y-90 (HITBC): China, Yunnan, Pingbian (22°55.0814’N, 103°41.8666’E)	This study	Ebihara	Pisum sativum 'Ctirad'	1.66	2.41	LC496742	-
Polypodiales	Pteridaceae, Cheilanthoideae	Aleuritopteris	grisea		(Blanford) Panigrahi	18.0539	0.03912	9.02694	4.51347	0.155637	-	116	4	29	FRG-201812-22 (HITBC): China, Yunnan (98°46.832' 25°18.323')	This study	Ebihara	Pisum sativum 'Ctirad'	2.46	3.815	AY299653	-
Polypodiales	Pteridaceae, Cheilanthoideae	Aleuritopteris	rufa		(D.Don) Ching	22.005	0.08802	11.0025	5.50125	0.189698	-	116	4	29	MEG-18Y-162 (HITBC): China, Yunnan, Wenshan, Xichou (23°24.6982’N, 104°43.9489’E)	This study	Ebihara	Pisum sativum 'Ctirad'	1.55667	2.55	LC496739	-
Polypodiales	Pteridaceae, Cheilanthoideae	Aleuritopteris	subvillosa		(Hook.) Ching	18.2593	0.16626	9.12963	4.56482	0.157407	116	116	4	29	LHM2183 (HITBC): China, Yunnan, Puer	This study	Ebihara	Pisum sativum 'Ctirad'	2.07333	1.85	LC496741	-
Polypodiales	Pteridaceae, Cheilanthoideae	Aleuritopteris	sp.			15.5961	0	7.79807	-	-	-	-	-	-	LHM2858 (HITBC)	This study	Ebihara	Vicia faba	3.05	1.55	-	-
Polypodiales	Pteridaceae, Cheilanthoideae	Calciphilopteris	ludens		(Wallich ex Hooker) Yesilyurt & H. Schneider	29.7703	0.05868	14.8852	3.72129	0.12832	-	232	8	29	XTBG cult. 00-2015-0631	This study	GPB+3%PVP	Vicia faba ssp. faba var equina Inovec	2.14	1.97	EF452150	EF452031
Polypodiales	Pteridaceae, Cheilanthoideae	Cheilanthes	sp.		-	10.4353	0.01956	5.21763	-	-	-	-	-	-	Western Australia, M. Christenhusz 7257 (PG)	Clark et al. 2014	Ebihara	Petroselinum	2.93	2.9	-	-
Polypodiales	Pteridaceae, Cheilanthoideae	Cheilanthes	chusana		Hook.	8.17608	0.2934	4.08804	-	-	-	-	-	-	20191103-37: Sichuan, Mt. Emei	This study	Ebihara	Pisum2.37	5.12667	3.62	-	-
Polypodiales	Pteridaceae, Cheilanthoideae	Cheilanthes	tenuifolia		(N. L. Burman) Swartz	26.7385	0.20538	13.3693	6.68463	0.230504	116	116	4	29	T. Fujiwara 20181230-1 (HITBC): China, Yunnan, Menglun, Mengla, XTBG	This study	ebihara	Pisum sativum Citrad	2.37	2.93	MK632709	-
Polypodiales	Pteridaceae, Cheilanthoideae	Cheilanthes	viridis		(Forssk.) Sw.	18.6505	0.37164	9.32523	-	-	-	-	-	-	Wuhan Botanical Garden	This study	Ebihara	Pisum	2.03667	3.51	-	-
Polypodiales	Pteridaceae, Cheilanthoideae	Cheilanthes	calomelanos	Pellaea		16.313	0.43032	8.15652	-	-	-	-	-	-	Garnatje & Luque 26.XI.2011 Spain,Catalonia	Vitales et al. 2019 Collectanea Botanic 38: e010	-	Triticium aestivu Chinese Spring	1.09	2.12	-	-
Polypodiales	Pteridaceae, Cheilanthoideae	Cheilanthes	calomelanos	Pellaea		17.0172	0.4401	8.5086	-	-	-	-	-	-	Garnatje & Luque 10.XII.2911 Spain Catalonia	Vitales et al. 2019 Collectanea Botanic 38: e010	-	Triticium aestivu Chinese Spring	1.75	3.08	-	-
Polypodiales	Pteridaceae, Cheilanthoideae	Cheilanthes	calomelanos	Pellaea		16.6064	0.60636	8.30322	-	-	-	-	-	-	Garnatje & Luque 10.XII.20011 Spain Calatonia	Vitales et al. 2019 Collectanea Botanic 38: e010	-	Triticium aestivu Chinese Spring	2.09	3.2	-	-
Polypodiales	Pteridaceae, Cheilanthoideae	Cheilanthes	calomelanos	Pellaea		16.6162	0.64548	8.30811	-	-	-	-	-	-	Garnatje & Luque 10.XII.2011 Spain Catalonia	Vitales et al. 2019 Collectanea Botanic 38: e010	-	Triticium aestivu Chinese Spring	193	3.21	-	-
Polypodiales	Pteridaceae, Cheilanthoideae	Cheilanthes	calomelanos	Pellaea		16.0881	0	8.04405	-	-	-	-	-	-	Robert 2012 France Reunion Islands	Vitales et al. 2019 Collectanea Botanic 38: e010	-	Triticium aestivu Chinese Spring			-	-
Polypodiales	Pteridaceae, Cheilanthoideae	Paragymnopteris	delavayi		(Baker) K. H. Shing	15.1101	1.21272	7.55505	3.77752	0.130259	-	116	4	29	LHM2861 (HITBC): Napa Hai Nature Reserve, Shangri-La County, Yunnan	This study	Ebihara	Pisum sativum 'Ctirad'	2.84	2.94	HQ846422	-
Polypodiales	Pteridaceae, Cheilanthoideae	Paragymnopteris	vestita		(Hook.) K.H.Shing	14.8656	0.03912	7.4328	3.7164	0.12388	-	120	4	30	RBGK 1988-640	Clark et al. 2014	Ebihara	Pisum	2.5	2.41	DQ432652	-
Polypodiales	Pteridaceae, Cheilanthoideae	Paragymnopteris	marantae		(L.) K.H.Shing	7.03182	0.05868	3.51591	3.51591	0.121238	-	58	2	29	Serbia: Divcibare (University of Sarajevo)	Pustahija et al. (2013)	Galbraith + 10mM sodium metabisulfite and 1% PVP-10	Pisum	-	-	-	-
Polypodiales	Pteridaceae, Cheilanthoideae	Paragymnopteris	marantae		(L.) K.H.Shing	7.7262	0	3.8631	3.8631	0.13321	-	58	2	29	Bosnia and Herzegovina: Zepce (University of Sarajevo)	Clark et al. 2014	Ebihara	Petroselinum	1.91	2.24	-	-
Polypodiales	Pteridaceae, Cheilanthoideae	Paragymnopteris	marantae		(L.) K.H.Shing	7.7262	0.03912	3.8631	3.8631	0.13321	-	58	2	29	Bosnia and Herzegovina: Zepce (University of Sarajevo)	Clark et al. 2014	Ebihara	Petroselinum	2.9	2.32	-	-
Polypodiales	Pteridaceae, Cheilanthoideae	Paragymnopteris	marantae		(L.) K.H.Shing	7.7262	0.01956	3.8631	3.8631	0.13321	-	58	2	29	Bosnia and Herzegovina: Zepce (University of Sarajevo)	Clark et al. 2014	Ebihara	Petroselinum	2.38	2.2	-	-
Polypodiales	Pteridaceae, Cheilanthoideae	Paragymnopteris	marantae		(L.) K.H.Shing	7.824	0	3.912	3.912	0.134897	-	58	2	29	Bosnia and Herzegovina: Zepce (University of Sarajevo)	Clark et al. 2014	Ebihara	Petroselinum	2.49	2.34	-	-
Polypodiales	Pteridaceae, Cheilanthoideae	Paragymnopteris	marantae		(L.) K.H.Shing	7.824	0.0489	3.912	3.912	0.134897	-	58	2	29	Bosnia and Herzegovina: Zepce (University of Sarajevo)	Clark et al. 2014	Ebihara	Petroselinum	2.46	2.19	EF452161	EF452046
Polypodiales	Pteridaceae, Cheilanthoideae	Pellaea	atropurpurea		(L.) Link	10.1712	0.23472	5.0856	3.3904	0.11691	-	87	3	29	RBGK 1980-1450	Clark et al. 2014	Ebihara	Pisum	2.6	2.81	EF452162	KC984440
Polypodiales	Pteridaceae, Cheilanthoideae	Pellaea	glabella subsp. glabella		Mett. ex Kuhn	13.3204	0.080196	6.66018	3.33009	0.114831	-	116	4	29	Canada: Ontario, rare Charitable Research Reserve: 43 22'36"N, 80 20'23"W, 94926 (OAC)	Bainard et al. (2011)	LB01 1% PVP	Pisum	-	-	-	-
Polypodiales	Pteridaceae, Cheilanthoideae	Pellaea	glabella subsp. glabella		Mett. ex Kuhn	13.3204	0.07824	6.66018	3.33009	0.114831	-	116	4	29	Canada: Ontario, rare Charitable Research Reserve, Cambridge (43°22’35”N, 80°20’23”W), TAH78	Henry et al. (2015)	LB01 1% PVP	Pisum	5.29	4.41	KF186507	-
Polypodiales	Pteridaceae, Cheilanthoideae	Pellaea	glabella subsp. glabella		Mett. ex Kuhn	13.4768	0.15648	6.73842	3.36921	0.11618	-	116	4	29	Canada: Ontario, Cup-and-Saucer Trail, Manitoulin Island (45°51’53”N, 82°05’55”W), TAH144	Henry et al. (2015)	LB01 1% PVP	Vicia	6.35	3.85	-	-
Polypodiales	Pteridaceae, Vittarioideae	Adiantum	aleuticum		(Rupr.) C.A.Paris	11.1688	0.05868	5.58438	5.58438	0.192565	-	58	2	29	Cult., M. Christenhusz 6829 (PG)	Clark et al. 2014	Ebihara	Petroselinum	2.7	3.12	MH019535	JN052888
Polypodiales	Pteridaceae, Vittarioideae	Adiantum	capillus-veneris		L.	10.7189	-	5.35944	5.35944	0.178648	-	60	2	30	Lebanon: Nahr Ibrahim, 70 m	Bou dagher-Kharrat et al. (2013)	Galbraith's	Petunia	-	-	KU147273	GU136763
Polypodiales	Pteridaceae, Vittarioideae	Adiantum	caudatum		L.	7.55016	0	3.77508	3.77508	0.125836	-	60	2	30	Kuo4195 (TAIF)	Kuo and Li 2019	Beckman	Nicotiana tabacum xanthi	3.78	3.19	-	-
Polypodiales	Pteridaceae, Vittarioideae	Adiantum	caudatum		L.	13.1248	0.30318	6.56238	6.56238	0.218746	-	60	2	30	T. Fujiwara 20181125-1(HITBC): China, Yunnan, Menglun, Mengla, XTBG	This study	Ebihara	Pisum sativum 'Ctirad'	2.65	3.19333	LC496731	JF935374
Polypodiales	Pteridaceae, Vittarioideae	Adiantum	flabellulatum		L.	24.7043	0.21516	12.3521	6.17607	0.212968	-	116	4	29	T. Fujiwara 20181203-3 (HITBC): China, Yunnan, Menglun, Mengla, XTBG	This study	Ebihara	Pisum sativum 'Ctirad'	2.05667	3.4	LC496729	JF935406
Polypodiales	Pteridaceae, Vittarioideae	Adiantum	malesianum		J. Ghatak	14.9243	0.25428	7.46214	3.73107	0.124369	-	120	4	30	T. Fujiwara 20181203-1 (HITBC): China, Yunnan, Menglun, Mengla, XTBG	This study	Ebihara	Pisum sativum 'Ctirad'	3.01	3.99333	LC496730	KP637195
Polypodiales	Pteridaceae, Vittarioideae	Adiantum	mengliaense		Y.Y. Qian	6.85578	0	3.42789	3.42789	0.114263	-	60	2	30	T. Fujiwara 20181203-5 (HITBC): China, Yunnan, Menglun, Mengla, XTBG	This study	Ebihara	Pisum sativum 'Ctirad'	2.45	2.01	JF935311	-
Polypodiales	Pteridaceae, Vittarioideae	Adiantum	pedatum		L.	10.0245	0.079218	5.01225	5.01225	0.172836	-	58	2	29	Canada: Ontario, Robertson Tract: 43 31'06"N, 80 00'02"W, 94888 (OAC)	Bainard et al. (2011)	LB01 1% PVP	Secale	-	-	MH019612	EF452012
Polypodiales	Pteridaceae, Vittarioideae	Adiantum	pedatum		L.	10.0441	0.0978	5.02203	5.02203	0.173173	-	58	2	29	Canada: Ontario, Little Tract, Guelph (43°27’49”N, 80°15’22”W), TAH90	Henry et al. (2015)	LB01 1% PVP	Secale	6.47	3.75	-	-
Polypodiales	Pteridaceae, Vittarioideae	Adiantum	pedatum		L.	10.2005	0.03912	5.10027	5.10027	0.175871	-	58	2	29	Canada: Ontario, Robertson Tract, Halton Region (43°31’06”N, 80°00’02”W), TAH116	Henry et al. (2015)	LB01 1% PVP	Secale	6.61	4.78	-	-
Polypodiales	Pteridaceae, Vittarioideae	Adiantum	pedatum		L.	10.3179	0.00978	5.15895	5.15895	0.177895	-	58	2	29	Canada: Ontario, Wagg’s Woods, Mindemoya (45°43’56”N, 82°10’00”W), TAH142	Henry et al. (2015)	LB01 1% PVP	Secale	4.95	3.86	-	-
Polypodiales	Pteridaceae, Vittarioideae	Adiantum	pedatum		L.	10.3864	0.03912	5.19318	5.19318	0.179075	-	58	2	29	Canada: Ontario, Royal Botanical Gardens Nature Sanctuaries, Burlington (43°17’26”N, 79°52’32”W), TAH168	Henry et al. (2015)	LB01 1% PVP	Secale	5.2	3.77	-	-
Polypodiales	Pteridaceae, Vittarioideae	Adiantum	philippense		L.	13.6235	0.55746	6.81177	4.54118	0.151373	-	90	3	30	China, Yunnan, Menglun, Mengla, XTBG	This study	Ebihara	Pisum sativum 'Ctirad'	4.23667	6.63333	MH019616	JF935422
Polypodiales	Pteridaceae, Vittarioideae	Adiantum	reniforme var. sinensis		Y. X. Lin	14.7874	0.1467	7.39368	3.69684	0.123228	-	120	4	30	XTBG cult. 00-2015-0666	This study	Ebihara	Pisum sativum 'Ctirad'	2.23	2.98	KJ742758	KJ742735
Polypodiales	Pteridaceae, Vittarioideae	Adiantum	venustum		D.Don	15.2666	0.03912	7.63329	3.81664	0.127221	-	120	4	30	Cult., M. Christenhusz 6830 (PG)	Clark et al. 2016	Ebihara	Parsley	2.01	3.01	EF452136	-
Polypodiales	Pteridaceae, Vittarioideae	Antrophyum	callifolium		Blume	65.6238	1.59414	32.8119	8.20297	0.273432	-	240	8	30	XTBG cult. 00-2018-1025	This study	GPB+3%PVP	Vicia faba L.	-	-	KX164960	-
Polypodiales	Pteridaceae, Vittarioideae	Antrophyum	formosanum		Hieronymus	33.653	-	16.8265	8.41324	0.280442	-	120	4	30	MEG-18Y-125 (HITBC): China, Yunnan, Malipo (22°56.5246’N, 104°35.6494’E)	This study	Ebihara	Vicia faba ssp. faba var equina Inovec	1.33	1.11	LC496636	-
Polypodiales	Pteridaceae, Vittarioideae	Antrophyum	Vittarioides		Baker	35.7948	0.7335	17.8974	8.9487	0.29829	-	120	4	30	MEG-18Y-23 (HITBC): China, Yunnan, Hekou (22°14'55"N, 103°55'37"E)	This study	Ebihara	Vicea faba, Pisum sativum Citrad	1.38667	3.13333	LC496635	-
Polypodiales	Pteridaceae, Vittarioideae	Antrophyum	sp.		-	32.2251	0.55746	16.1126	8.05628	0.268543	-	120	4	30	XTBG cult. 00-2019-0111	This study	ebihara	Vicia faba ssp. faba var equina Inovec	2.82	2.53	-	-
Polypodiales	Pteridaceae, Vittarioideae	Haplopteris	elongata		(Sw.) E.H.Crane	33.1053	-	16.5526	8.27632	0.275877	-	120	4	30	MEG-18H-54 (HITBC): China, Hainan	This study	Ebihara	Pisum sativum 'Ctirad'	1.52	2.13	LC496638	EF452035
Polypodiales	Pteridaceae, Vittarioideae	Haplopteris	Flexuosa		(Fee) E.H.Crane	34.9635	-	17.4817	8.74087	0.291362	-	120	4	30	MEG-18Y-102 (HITBC): China, Yunnan, Pingbian (22°55.0814’N, 103°41.8666’E)	This study	Ebihara	Vicia faba ssp. faba var equina Inovec	1.42	1.38	LC496640	JF935442
Polypodiales	Pteridaceae, Vittarioideae	Haplopteris	Forrestiana		Ching.	48.7729	-	24.3864	12.1932	0.40644	120	120	4	30	MEG-18Y-141 (HITBC): China, Yunnan, Malipo (22°56.5246’N, 104°35.6494’E)	This study	Ebihara	Vicia faba ssp. faba var equina Inovec	1.99	2.48	LC496639	-
Polypodiales	Pteridaceae, Vittarioideae	Haplopteris	modesta		(Hand.-Mazz.) E.H.Crane	68.1989	0.553548	34.0994	8.52486	0.284162	-	240	8	30	LHM2493 (HITBC)	This study	Ebihara	Vicia faba ssp. faba var equina Inovec	2.12	2.63667	-	-
Polypodiales	Pteridaceae, Vittarioideae	Haplopteris	sikkimensis		(Kuhn) E. H. Crane	43.2667	-	21.6334	10.8167	0.360556	-	120	4	30	MEG-18Y-127 (HITBC): China, Yunnan, Malipo (22°56.5246’N, 104°35.6494’E)	This study	Ebihara	Vicia faba ssp. faba var equina Inovec	1.02	2.75	LC496637	-
Polypodiales	Pteridaceae, Vittarioideae	Haplopteris	sp.		-	53.7411	0.23472	26.8706	13.4353	0.447843	-	120	4	30	T. Fujiwara 20181117-1 (HITBC): China, Yunnan, Menglun, Mengla, XTBG	This study	GPB + 3% PVP-40	Vicia faba ssp. faba var equina Inovec			-	-
Polypodiales	Pteridaceae, Vittarioideae	Haplopteris	sp.		-	33.5485	0.0725332	16.7743	8.38713	0.279571	-	120	4	30	LHM2442 (HITBC)	This study	GPB + 3% PVP-40	Vicia faba cv. Inovec	1.98	2.20333	-	-
Polypodiales	Pteridaceae, Vittarioideae	Haplopteris	sp.		-	37.2964	0.837753	18.6482	9.32411	0.310804	-	120	4	30	LHM2699 (HITBC)	This study	GPB + 3% PVP-40	Vicia faba cv. Inovec	4.42	5.02667	-	-
Polypodiales	Pteridaceae, Vittarioideae	Vaginularia	junghuhnii		Mett.	20.9096	2.95356	10.4548	-	-	-	-	-	-	Lin131 (TAIF)	Kuo&Li2019	GPB	Nicotiana tabacum xanthi	3.02	4.44	-	-
Polypodiales	Pteridaceae, Vittarioideae	Vittaria	lineata		(L.) Sm.	66.3377	0.61614	33.1689	8.29222	0.276407	-	240	8	30	USA: Miami Coral Gables. Scott Zona s.n.	Clark et al. 2016	GPB + 3% PVP-40	Faba	2.39	2.35	KX165062	DQ646103
Polypodiales	Cystopteridaceae	Cystopteris	bulbifera		(L.) Bernh.	7.84356	0.1467	3.92178	3.92178	0.0933757	-	84	2	42	Canada: Ontario, Wagg’s Woods, Mindemoya (45°43’56”N, 82°10’00”W), TAH132	Henry et al. (2015)	LB01 1% PVP	Secale	5.72	4.19	-	-
Polypodiales	Cystopteridaceae	Cystopteris	bulbifera		(L.) Bernh.	8.08806	-	4.04403	4.04403	0.0962864	-	84	2	42	Canada: Ontario, Little Tract, Guelph (43°27’49”N, 80°15’22”W), TAH89	Henry et al. (2015)	LB01 1% PVP	Secale	5.82	4.43	-	-
Polypodiales	Cystopteridaceae	Cystopteris	bulbifera		(L.) Bernh.	8.23476	0.0489	4.11738	4.11738	0.0980329	-	84	2	42	Canada: Ontario, Robertson Tract, Halton Region (43°31’06”N, 80°00’02”W), TAH119	Henry et al. (2015)	LB01 1% PVP	Secale	5.12	4.61	-	-
Polypodiales	Cystopteridaceae	Cystopteris	bulbifera		(L.) Bernh.	8.3619	0.00978	4.18095	4.18095	0.0995464	-	84	2	42	Canada: Ontario, Preservation Park, Guelph (43°30’41”N, 80°13’26”W), TAH61	Henry et al. (2015)	LB01 1% PVP	Glycine	4.48	5.49	-	-
Polypodiales	Cystopteridaceae	Cystopteris	bulbifera		(L.) Bernh.	8.46948	0.007824	4.23474	4.23474	0.100827	-	84	2	42	Canada: Ontario, Robertson Tract: 43 31'06"N, 80 00'02"W, 94901 (OAC)	Bainard et al. (2011)	LB01 1% PVP	Glycine	-	-	-	-
Polypodiales	Cystopteridaceae	Cystopteris	bulbifera		(L.) Bernh.	8.56728	0.00978	4.28364	4.28364	0.101991	-	84	2	42	Canada: Ontario, rare Charitable Research Reserve, Cambridge (43°22’35”N, 80°20’23”W), TAH71	Henry et al. (2015)	LB01 1% PVP	Glycine	3.74	4.25	KF186522	-
Polypodiales	Cystopteridaceae	Cystopteris	fragilis subsp. dickieana		(R.Sm.) Hyl.	16.1957	0.20538	8.09784	4.04892	0.0964029	-	168	4	42	RBGK 1959-74801	Obermayer et al. (2002)	Citric acid	Pisum	-	-	-	-
Polypodiales	Cystopteridaceae	Cystopteris	fragilis subsp. fragilis		(L.) Bernh.	16.2152	0.12714	8.10762	4.05381	0.0965193	-	168	4	42	RBGK 1983-1683	Obermayer et al. (2002)	Citric acid	Pisum	-	-	JX874042	JF832160
Polypodiales	Cystopteridaceae	Cystopteris	fragilis subsp. fragilis		(L.) Bernh.	21.7116	0.03912	10.8558	3.6186	0.0861571	-	252	6	42	Bosnia Herzogovona Kladanj 6.2 Limestone		Ebihara	Petroselinum	2.88	2.53	-	-
Polypodiales	Cystopteridaceae	Cystopteris	laurentiana		(Weath) Blasdell	21.9463	0.32274	10.9732	3.65772	0.0870886	-	252	6	42	Canada: Ontario, rare Charitable Research Reserve, Cambridge (43°22’35”N, 80°20’23”W), TAH77	Henry et al. (2015)	LB01 1% PVP	Secale	5.7	4.41	-	-
Polypodiales	Cystopteridaceae	Cystopteris	tenuis		(Michx.) Desv.	16.2348	0.0978	8.1174	4.0587	0.0966357	-	168	4	42	Canada: Ontario, Cup-and-Saucer Trail, Manitoulin Island (45°51’53”N, 82°05’55”W), TAH147	Henry et al. (2015)	LB01 1% PVP	Vicia	5.31	3.5	JX874059	-
Polypodiales	Cystopteridaceae	Cystopteris	tenuis		(Michx.) Desv.	16.6553	0.07824	8.32767	4.16384	0.0991389	-	168	4	42	Canada: Ontario, Robertson Tract, Halton Region (43°31’06”N, 80°00’02”W), TAH127	Henry et al. (2015)	LB01 1% PVP	Vicia	5.95	4.4	-	-
Polypodiales	Cystopteridaceae	Cystopteris	tenuis		(Michx.) Desv.	16.6651	0.168216	8.33256	4.16628	0.0991971	-	168	4	42	Canada: Ontario, Robertson Tract: 43 31'06"N, 80 00'02"W, 94899 (OAC)	Bainard et al. (2011)	LB01 1% PVP	Pisum	-	-	-	-
Polypodiales	Cystopteridaceae	Gymnocarpium	dryopteris		(L.) Newm.	14.5722	-	7.2861	3.64305	0.0910762	-	160	4	40	USA: Wisconsin/Michigan, DOB0366 (WIS)	Bai et al. (2012)	LB01 / Otto I/II	Pisum	-	-	-	-
Polypodiales	Cystopteridaceae	Gymnocarpium	dryopteris		(L.) Newm.	14.6309	0.12714	7.31544	3.65772	0.091443	-	160	4	40	Canada: Ontario, Preservation Park, Guelph (43°30’41”N, 80°13’26”W), TAH62	Henry et al. (2015)	LB01 1% PVP	Zea	6.52	5.36	-	-
Polypodiales	Cystopteridaceae	Gymnocarpium	dryopteris		(L.) Newm.	14.6798	0.13692	7.33989	3.66994	0.0917486	-	160	4	40	Canada: Ontario, Little Tract: 43 27'49"N, 80 15'12"W, 94915 (OAC)	Bainard et al. (2011)	LB01 1% PVP	Zea	-	-	-	-
Polypodiales	Cystopteridaceae	Gymnocarpium	dryopteris		(L.) Newm.	15.1883	0.0978	7.59417	3.79708	0.0949271	-	160	4	40	Canada: Ontario, University of Guelph Arboretum, Guelph (43°32’27”N, 80°12’55”W), TAH99	Henry et al. (2015)	LB01 1% PVP	Zea	6.09	5.45	-	-
Polypodiales	Cystopteridaceae	Gymnocarpium	dryopteris		(L.) Newm.	15.2275	0.1956	7.61373	3.80687	0.0951716	-	160	4	40	Canada: Ontario, Wagg’s Woods, Mindemoya (45°43’56”N, 82°10’00”W), TAH141	Henry et al. (2015)	LB01 1% PVP	Zea	5.96	5.71	-	-
Polypodiales	Cystopteridaceae	Gymnocarpium	dryopteris		(L.) Newm.	15.247	0.1956	7.62351	3.81175	0.0952939	-	160	4	40	Canada: Ontario, Little Tract, Guelph (43°27’49”N, 80°15’22”W), TAH93	Henry et al. (2015)	LB01 1% PVP	Zea	6.02	5	KF186524	EF463580
Polypodiales	Cystopteridaceae	Gymnocarpium	jessoense		(Koidzumi) Koidzumi	7.27632	0.38142	3.63816	3.63816	0.090954	-	80	2	40	LHM2697 (HITBC): Road to Pass between Shangi-La county (Yunnan) and Ganzi Prefecture (Sichuan)	This study	Ebihara	Vicia faba ssp. faba var equina Inovec	2.14	1.79	JN168019	JN168041
Polypodiales	Cystopteridaceae	Gymnocarpium	fedtschenkoanum		Porjak.	13.9267	0.2934	6.96336	3.48168	0.087042	-	160	4	40	Cult., M. Christenhusz s.n. (PG)	Clark et al. 2016	Ebihara	Faba	3.17	2.33	-	-
Polypodiales	Cystopteridaceae	Gymnocarpium	robertianum		(Hoffm.) Newm.	11.5208	0.93888	5.76042	2.88021	0.0720052	-	160	4	40	Lower Austria, 3km NW Lunz am See, along the rivulet Kothberg-Bach, 627 m, Leg. Hermine Quintus VIII.1984 (WU)	Greilhuber (1988)	Feulgen	Allium	-	-	JX874069	-
Polypodiales	Diplaziopsidaceae	Homalosorus	pycnocarpos	Diplazium pycnocarpos	(Spreng.) Pic.-Serm.	12.3521	0.03423	6.17607	6.17607	0.154402	-	80	2	40	Canada: Ontario, Robertson Tract: 43 31'06"N, 80 00'02"W, 94891 (OAC)	Bainard et al. (2011)	LB01 1% PVP	Pisum	-	-	-	-
Polypodiales	Diplaziopsidaceae	Homalosorus	pycnocarpos	Diplazium pycnocarpos	(Spreng.) Pic.-Serm.	12.5575	0.10758	6.27876	6.27876	0.156969	-	80	2	40	Canada: Ontario, Robertson Tract, Halton Region (43°31’06”N, 80°00’02”W), TAH122	Henry et al. (2015)	LB01 1% PVP	Vicia	6.19	4.7	KF186518	JF832168
Polypodiales	Aspleniaceae	Asplenium	achilleifolium		(M. Martens & Galeotti) Liebm.	38.3572	0.30318	19.1786	-	-	-	-	-	-	RBGE	Clark et al. 2016	GPB + 3% PVP-40	Pisum	2.61	1.91	-	-
Polypodiales	Aspleniaceae	Asplenium	adiantum-nigrum var. adiantum-nigrum		L.	17.6725	0.2445	8.83623	4.41812	0.122725	-	144	4	36	RBGE 20091665	Clark et al. 2016	GPB + 3% PVP-40	Pisum	4.71	3.07	EF463143	EF463324
Polypodiales	Aspleniaceae	Asplenium	adiantum-nigrum var. adiantum-nigrum		L.	17.7311	0	8.86557	4.43278	0.123133	-	144	4	36	Armenia, Goris: rocky slopes in valley ca 6.7 km SSE of the Goris town centrum, 1100 m a. s. l., 39°27'18"N, 46°22'35"E (WGS-84), leg. L. Ekrt 9. 5. 2014, herb. CBFS		Ebihara	Pisum	-	-	-	-
Polypodiales	Aspleniaceae	Asplenium	adiantum-nigrum var. adiantum-nigrum		L.	17.8681	0	8.93403	4.46701	0.124084	-	144	4	36	Italy, Province Varese; Comerio: forests in the limestone area "Campo dei Fiori", ca 1.5 km N of the village; 620 m a. s. l.; 45°51'15"N, 008°44'43"E (WGS-84); leg. P. Koutecký 26. 7. 2012, herb. CBFS		Ebihara	Pisum	-	-	-	-
Polypodiales	Aspleniaceae	Asplenium	adiantum-nigrum var. adiantum-nigrum		L.	18.005	0	9.00249	4.50124	0.125035	-	144	4	36	Italy, Province Verbano-Cusio-Ossola; Cicogna: SW of the village, forest by the road to Verbania; 680 m a. s. l.; 46°00'05"N, 008°29'24"E (WGS-84); leg. P. Koutecký 25. 7. 2012, herb. CBFS		Ebihara	Pisum	-	-	-	-
Polypodiales	Aspleniaceae	Asplenium	adulterinum		Milde	16.7434	0.10758	8.37168	4.18584	0.116273	-	144	4	36	Bosnia and Herzegovina: Maglaj-Ozren GR 2-5		Ebihara	Pisum	-	-	-	-
Polypodiales	Aspleniaceae	Asplenium	adulterinum		Milde	17.4084	0.11736	8.7042	4.3521	0.120892	-	144	4	36	Bosnia and Herzegovina: Kladanj (MAKAR)	Clark et al. 2016	Ebihara	Petroselinum	1.86	2.46	-	-
Polypodiales	Aspleniaceae	Asplenium	adulterinum		Milde	17.5258	0.08802	8.76288	4.38144	0.121707	-	144	4	36	Bosnia and Herzegovina: Maglaj-Ozren GR 2-2		Ebihara	Pisum	-	-	-	-
Polypodiales	Aspleniaceae	Asplenium	adulterinum		Milde	17.7409	0	8.87046	4.43523	0.123201	-	144	4	36	Czech Republic, Mnichov: Dominova skalka reserve near village of Nová Ves, ca 4 km N of Mnichov, 755 m a. s. l., 50°04'17"N, 012°47'10"E (WGS-84), leg. L. Ekrt 3. 7. 2014, herb. CBFS		Ebihara	Pisum	-	-	-	-
Polypodiales	Aspleniaceae	Asplenium	adulterinum		Milde	17.9952	0.05868	8.9976	4.4988	0.124967	-	144	4	36	Bosnia and Herzegovina: Kladanj (MAKAR)	Clark et al. 2016	Ebihara	Pisum	3.06	2.35	-	-
Polypodiales	Aspleniaceae	Asplenium	adulterinum		Milde	18.093	0.20538	9.0465	4.52325	0.125646	-	144	4	36	Bosnia and Herzegovina: Kladanj (MAKAR)	Clark et al. 2016	GPB + 3% PVP-40	Pisum	2.8	2.07	-	-
Polypodiales	Aspleniaceae	Asplenium	aethiopicum		(Burm.f.) Bech.	20.6749	0.1956	10.3375	-	-	-	-	-	-	RBGE 20051706	Clark et al. 2016	GPB + 3% PVP-40	Pisum	2.47	2.04	-	-
Polypodiales	Aspleniaceae	Asplenium	aethiopicum		(Burm.f.) Bech.	36.851	0.15648	18.4255	-	-	-	-	-	-	RBGE 20061906	Clark et al. 2016	GPB + 3% PVP-40	Pisum	3.73	2.23	-	-
Polypodiales	Aspleniaceae	Asplenium	aethiopicum		(Burm.f.) Bech.	49.5259	0.32274	24.763	-	-	-	-	-	-	RBGE 19923009	Clark et al. 2016	GPB + 3% PVP-40	Allium	5.69	4.2	-	-
Polypodiales	Aspleniaceae	Asplenium	aethiopicum subsp. docecaploideum	as A. aethiopicum subsp. braithwaitii	A.F.Braithw.	50.1127	0.17604	25.0564	4.17606	0.116002	-	432	12	36	RBGE 19923007	Clark et al. 2016	GPB + 3% PVP-40	Allium	5.43	5.29	KP774922	-
Polypodiales	Aspleniaceae	Asplenium	aethiopicum subsp. docecaploideum	as A. aethiopicum subsp. braithwaitii	A.F.Braithw.	50.3181	0.17604	25.1591	4.19318	0.116477	-	432	12	36	RBGE20082400	Clark et al. 2016	GPB + 3% PVP-40	Allium	4.35	4.25	-	-
Polypodiales	Aspleniaceae	Asplenium	aethiopicum subsp. tripinnatum		(Baker) A.F. Braith.	20.0392	0.07824	10.0196	5.0098	0.139161	-	144	4	36	RBGE 19932207	Clark et al. 2016	GPB + 3% PVP-40	Pisum	3.54	2.14	-	-
Polypodiales	Aspleniaceae	Asplenium	altajense		(Komarov) Grubov	19.6578	0.3912	9.8289	4.91445	0.136513	-	144	4	36	X2	Liang et al 2019	Otto	Zea mays ssp. mays L. “B73”	-	-	-	-
Polypodiales	Aspleniaceae	Asplenium	anceps		Lowe ex Hook. & Grev.	9.15408	0	4.57704	4.57704	0.12714	-	72	2	36	Portugal, Madeira Island: central part of the island ca 1.5 km SSE from the Pico Ruivo Mt., rocky places near footpath beside the Pico das Torres, 1800 m a. s. l., 32°45'35"N, 16°57'12"W (WGS-84), leg. L. Ekrt, 11. 2. 2004, herb. CBFS, for FCM cultivated from spores of herbarium sheet		Ebihara	Bellis	-	-	AY300105	-
Polypodiales	Aspleniaceae	Asplenium	anogrammoides		Christ	22.5429	0.1956	11.2714	5.63572	0.156548	-	144	4	36	A1	Liang et al 2019	Otto	Zea mays ssp. mays L. “B73”	-	-	AB853879	-
Polypodiales	Aspleniaceae	Asplenium	anogrammoides		Christ	22.7874	0	11.3937	5.69685	0.158246	-	144	4	36	B3	Liang et al 2020	Otto	Zea mays ssp. mays L. “B73”	-	-	-	-
Polypodiales	Aspleniaceae	Asplenium	anogrammoides		Christ	23.2764	1.3692	11.6382	5.8191	0.161642	-	144	4	36	D2	Liang et al 2021	Otto	Zea mays ssp. mays L. “B73”	-	-	-	-
Polypodiales	Aspleniaceae	Asplenium	anogrammoides		Christ	22.2006	0.2934	11.1003	5.55015	0.154171	-	144	4	36	J1	Liang et al 2022	Otto	Zea mays ssp. mays L. “B73”	-	-	-	-
Polypodiales	Aspleniaceae	Asplenium	anogrammoides		Christ	23.2764	0.0978	11.6382	5.8191	0.161642	-	144	4	36	K1	Liang et al 2023	Otto	Zea mays ssp. mays L. “B73”	-	-	-	-
Polypodiales	Aspleniaceae	Asplenium	aureum x ceterach		-	16.3326	0.06846	8.1663	4.08315	0.113421	-	144	4	36	RBGE20061744	Clark et al. 2016	LB01	Pisum	4.54	3.72	-	-
Polypodiales	Aspleniaceae	Asplenium	australasicum		(J.Sm.) Hook.	34.142	0.2445	17.071	8.53549	0.237097	-	144	4	36	T. Fujiwara 20181113-9 (HITBC): China, Yunnan, Menglun, Mengla, XTBG	This study	GPB + 3% PVP-40	Pisum sativum 'Ctirad'	1.59	1.675	LC496727	-
Polypodiales	Aspleniaceae	Asplenium	azomanes	Asplenium trichomanes cf coriaceifolium	Rosselo, Cubas, Rebassa	18.1712	-	9.08562	4.54281	0.126189	-	144	4	36	Spain, Andalusia, Sierra Nevada, Trevélez: rocky slope ca 2.5 km W of the town centrum, 2260 m a. s. l., 37°00'03"N, 003°17'42"W (WGS-84), leg. L. Ekrt, 29. 4. 2015, herb. CBFS		Ebihara	Pisum	-	-	-	-
Polypodiales	Aspleniaceae	Asplenium	bilotii		F. Schultz	16.7727	-	8.38635	4.19317	0.116477	-	144	4	36	Spain, Andalusia, Alcalá de los Gazules: rocks below the parking lot at A-375 road, in the foothill of El Picacho Mt., ca 1.5 km SW of the top, ca 9.5 km NE of the Alcalá town, 395 m a. s. l., 36°31'19"N, 005°39'03"W (WGS-84), leg. L. Ekrt, 4. 5. 2015, herb. CBFS		Ebihara	Pisum	-	-	KC792633	-
Polypodiales	Aspleniaceae	Asplenium	bilotii		F. Schultz	17.2128	-	8.6064	4.3032	0.119533	-	144	4	36	RBGE 20120152	Clark et al. 2016	GPB + 3% PVP-40	Pisum	3	2.09	-	-
Polypodiales	Aspleniaceae	Asplenium	boltonii cf		Hook. ex Schelpe	32.6065	0.27384	16.3033	-	-	-	-	-	-	RBGE	Clark et al. 2016	GPB + 3% PVP-40	Pisum	5.85	5.12	KF992428	-
Polypodiales	Aspleniaceae	Asplenium	boreale		(Ohwi ex Sa.Kurata) Nakaike	32.7923	0.18582	16.3962	8.19809	0.227725	-	144	4	36	FLBG HM Liu s.n. POP-18	Clark et al. 2016	Ebihara	Pisum	3.79	1.85	AB574853	-
Polypodiales	Aspleniaceae	Asplenium	boreale		(Ohwi ex Sa.Kurata) Nakaike	36.7826	0.28362	18.3913	9.19564	0.255435	-	144	4	36	FLBG HM Liu s.n. POP-19	Clark et al. 2016	Ebihara	Pisum	4.33	1.76	-	-
Polypodiales	Aspleniaceae	Asplenium	bourgaei		Boiss. ex Milde	9.34968	-	4.67484	2.33742	0.129857	-	72	4	36	Turkey, Antalya province, Beşkonak: Köprülü canyon, national park NE of the town of Antalya, 320 m a. s. l., 37°13'49"N, 31°12'58"E (WGS-84), leg. L. Ekrt, 5. 6. 2000, herb. CBFS, for FCM cultivated from spores of herbarium sheet		Ebihara	Bellis	-	-	AY300108	-
Polypodiales	Aspleniaceae	Asplenium	caucasicum	Asplenium septentrionale subsp. caucasicum	(Fraser-Jenk. & Lovis) Viane	6.7971	-	3.39855	3.39855	0.0944042	-	72	2	36	Armenia, Transcaucasus, Lori province, Lermontov: rocks ca 4 km N of the village centrum, 2390 m a. s. l., 40°47'51"N, 044°36'43"E (WGS-84), leg. L. Ekrt 30. 6. 2008, herb. CBFS, for FCM cultivated from spores of herbarium sheet		Ebihara	Pisum	-	-	-	-
Polypodiales	Aspleniaceae	Asplenium	caucasicum	Asplenium septentrionale subsp. caucasicum	(Fraser-Jenk. & Lovis) Viane	6.7971	-	3.39855	3.39855	0.0944042	-	72	2	36	Armenia, Transcaucasus, Shikahogh national park, Shishkert: rocks on hillside ca 2.3 km SSE of the Shishkert village centrum, 1965 m a. s. l., 39°03'03"N, 049°21'18"E (WGS-84), leg. L. Ekrt 8. 5. 2014, herb. CBFS		Ebihara	Pisum	-	-	-	-
Polypodiales	Aspleniaceae	Asplenium	caucasicum	Asplenium septentrionale subsp. caucasicum	(Fraser-Jenk. & Lovis) Viane	6.9438	0.3912	3.4719	3.4719	0.0964417	-	72	2	36	RBGE20091685	This study	LB01	Petroselinum	5.83	3.19	-	-
Polypodiales	Aspleniaceae	Asplenium	ceterach	Asplenium ceterach subsp. Ceterach, Ceterach officinale	L.	17.8974	0.05868	8.9487	4.47435	0.124288	-	144	4	36	Bosnia and Herzegovina: Kladanj (MAKAR)	Clark et al. 2016	Ebihara	Pisum	3.25	2.75	-	-
Polypodiales	Aspleniaceae	Asplenium	ceterach	Asplenium ceterach subsp. Ceterach, Ceterach officinale	L.	18.0539	-	9.02694	4.51347	0.125374	-	144	4	36	Italy, Province Verbano-Cusio-Ossola; Cicogna: wall in the village; 750 m a. s. l.; 46°00'12"N, 008°29'29"E (WGS-84); leg. P. Koutecký, 28.7.2012, herb. CBFS		Ebihara	Pisum	-	-	-
Polypodiales	Aspleniaceae	Asplenium	ceterach	Asplenium ceterach subsp. Ceterach, Ceterach officinale	L.	18.0734	-	9.03672	4.51836	0.12551	-	144	4	36	Central Asia, Kyrgyzstan, Bajkaška Terek, Tava Say: limestone rocks along small river in deep valley ca 19 km SSW of the central part of Sary Chelek lake, 1240 m a. s. l., 41°44'15"N, 71°51'43"E (WGS-84), leg. L. Ekrt, 12. 8. 2012, herb. CBFS		Ebihara	Pisum	-	-	-	-
Polypodiales	Aspleniaceae	Asplenium	ceterach x aureum	mother: A. ceterach	-	16.7923	0.0978	8.39613	4.19807	0.116613	-	144	4	36	RBGE 20061787	Clark et al. 2016	LB01	Pisum	5.05	2.86	-	-
Polypodiales	Aspleniaceae	Asplenium	ceterach x javorkeanum		-	26.9048	0.23472	13.4524	4.48413	0.124559	-	216	6	36	RBGE 20061775	Clark et al. 2016	LB01	Pisum	3.43	3.69	-	-
Polypodiales	Aspleniaceae	Asplenium	cristatum		Lam.	17.115	0.08802	8.5575	4.27875	0.118854	-	144	4	36	RBGE 2002-1428	Clark et al. 2016	LB01	Pisum	3.92	4.05	AY549731	-
Polypodiales	Aspleniaceae	Asplenium	cuneifolium		Viv.	9.69198	0	4.84599	4.84599	0.134611	-	72	2	36	Czech Republic, Mohelno: serpentine rocky steppe ca 0.8 km SW of the church in the Mohelno village, 350 m a. s. l., 49°06'31"N, 016°11'07"E (WGS-84), leg. L. Ekrt 2013, herb. CBFS		Ebihara	Pisum	-	-	-	-
Polypodiales	Aspleniaceae	Asplenium	cuneifolium		Viv.	9.91692	0.21516	4.95846	4.95846	0.137735	-	72	2	36	Bosnia and Herzegovina: Kladanj (MAKAR)	Clark et al. 2016	Galbraith / Marie's buffers + 10mM sodium metabisulfite and 1% PVP-10	Triticum	-	-	AF525265	-
Polypodiales	Aspleniaceae	Asplenium	cuneifolium		Viv.	9.93648	0.00978	4.96824	4.96824	0.138007	-	72	2	36	Bosnia and Herzegovina: Kladanj (MAKAR) 2a-serp		Ebihara	Petroselinum	2.93	2.41	-	-
Polypodiales	Aspleniaceae	Asplenium	cuneifolium		Viv.	9.9756	0.0489	4.9878	4.9878	0.13855	-	72	2	36	Bosnia and Herzegovina: Kladanj (MAKAR)	Clark et al. 2016	Ebihara	Petroselinum	2.72	2.21	-	-
Polypodiales	Aspleniaceae	Asplenium	cuneifolium		Viv.	9.99516	0.0489	4.99758	4.99758	0.138822	-	72	2	36	Bosnia and Herzegovina: Kladanj (MAKAR) Serp-1		Ebihara	Petroselinum	2.71	2.21	-	-
Polypodiales	Aspleniaceae	Asplenium	cuneifolium		Viv.	9.99516	0.0489	4.99758	4.99758	0.138822	-	72	2	36	Bosnia Herzogowina, Serp-1	Clark et al. 2016	Ebihara	Petroselinum	2.71	2.21	-	-
Polypodiales	Aspleniaceae	Asplenium	czikii	A. trichomanes subsp. pachyrachis	Kuemmerle & Andras	18.6113	-	9.30567	4.65284	0.129245	-	144	4	36	Serbia, Uvac reserve, Druziniće: Uvac reserve, along small stream ca 0.5 km NNW of Druziniće settlement, 1005 m a. s. l., 43°20'52"N, 019°58'40"E (WGS-84), leg. L. Ekrt, 26. 6. 2014, herb. CBFS		Ebihara	Pisum	-	-	KP899652	-
Polypodiales	Aspleniaceae	Asplenium	dalhousiae	Ceterach dalhousiae	Hook.	6.64062	0.08802	3.32031	3.32031	0.0922308	-	72	2	36	RBGE 2006-1982	Clark et al. 2016	LB01	Petroselinum	5.92	4.72	AF538317	-
Polypodiales	Aspleniaceae	Asplenium	daucifolium		Lam.	36.9977	0.60636	18.4989	-	-	-	-	-	-	RBGE	Clark et al. 2016	GPB + 3% PVP-40	Pisum	3.83	3.44	KF992430	-
Polypodiales	Aspleniaceae	Asplenium	decorum		Kunze	36.8217	0.3912	18.4108	-	-	-	-	-	-	RBGE	Clark et al. 2016	GPB + 3% PVP-40	Pisum	4.85	3.15	KP774892	-
Polypodiales	Aspleniaceae	Asplenium	delavayi		(Franch.) Copel.	5.44746	0.0978	2.72373	2.72373	0.0756592	72	72	2	36	LHM2194 (HITBC)	This study	GPB + 3% PVP-40	Pisum sativum 'Ctirad'	4.13	2.20667	LC496719	-
Polypodiales	Aspleniaceae	Asplenium	flabellifolium		Cav.	17.3204	0.03912	8.66019	4.3301	0.12028	-	144	4	36	RBGE 2005-0771	Clark et al. 2016	LB01	Pisum	3.7	3.28	AY283227	-
Polypodiales	Aspleniaceae	Asplenium	fontanum		(L.) Bernh.	9.66264	0	4.83132	4.83132	0.134203	-	72	2	36	France, dépt. d´Ain, Défilé de l´Ecluse: 1.2 km NNW of the car park near the fort, 820 m a. s. l., 46°07'45"N, 005°52'37"E (WGS-84), leg. L. Ekrt, 28. 6. 2002, herb. CBFS, for FCM cultivated from spores of herbarium sheet		Ebihara	Pisum	-	-	HQ676492	-
Polypodiales	Aspleniaceae	Asplenium	formosae	Asplenium loriceum	Christ	36.7239	0.56724	18.3619	#DIV/0!	#DIV/0!	-			36	T. Fujiwara 20181030-11 (HITBC): China, Yunnan, Menglun, Mengla, XTBG	This study	Ebihara	Pisum sativum 'Ctirad'	1.47667	3.06	LC496725	EF46333
Polypodiales	Aspleniaceae	Asplenium	formosum		Willd.	13.3106	0.0978	6.65529	6.65529	0.184869	-	72	2	36	RD28, RD33, RD157, RD158	Dyer et al. (2013)	GPB + 3% PVP-40	Pisum	2.97	-	AY300116	-
Polypodiales	Aspleniaceae	Asplenium	griffithianum		Hook.	35.7361	0.13692	17.8681	#VALUE!	#VALUE!	-	-	-	-	RBGE 20021262	Clark et al. 2016	LB01	Pisum	3.98	3.35	AB574857	-
Polypodiales	Aspleniaceae	Asplenium	guangdongense		Yan Fen Change H. Schneid.	18.269	0	9.13452	9.13452	0.253737	-	72	2	36	Ruyan, Guangdong, Zhnag 390	Chang et al. 2018			-	-	-	-
Polypodiales	Aspleniaceae	Asplenium	hallbergii		Mickel & Beitel	25.5356	0.10758	12.7678	8.51186	0.236441	-	108	3	36	RD23, RD90, RD93, RD111	Dyer et al. (2013)	GPB + 3% PVP-40	Pisum	3.46	-	-	-
Polypodiales	Aspleniaceae	Asplenium	hallbergii		Mickel & Beitel	25.9855	0.69438	12.9927	8.66182	0.240606	-	108	3	36	RBGE s.n.	Clark et al. 2016	GPB + 3% PVP-40	Pisum	3.4	2.98	AY300118	-
Polypodiales	Aspleniaceae	Asplenium	hemionitis		L.	9.70176	0.06846	4.85088	4.85088	0.134747	-	72	2	36	RBGE 2011-0577	Clark et al. 2016	LB01	Petroselinum	3.6	3.82	GU929859	-
Polypodiales	Aspleniaceae	Asplenium	hemionitis		L.	9.84846	0.0489	4.92423	4.92423	0.136784	-	72	2	36	RBGE 2011 2455	Clark et al. 2016	LB01	Petroselinum	4.89	3.87	-	-
Polypodiales	Aspleniaceae	Asplenium	hemonitis		L.	9.83868	0.05868	4.91934	4.91934	0.136648	-	72	2	36	RBGE 2011 2457	Clark et al. 2016	LB01	Petroselinum	4.35	3.43	-	-
Polypodiales	Aspleniaceae	Asplenium	heterochroum cf.		Kunze	14.0636	0.0489	7.03182	3.51591	0.0976642	-	144	4	36	RD75	Dyer et al. (2013)	GPB + 3% PVP-40	Pisum	2.39	-	-	-
Polypodiales	Aspleniaceae	Asplenium	heterochroum cf.		Kunze	18.2593	0.07824	9.12963	4.56482	0.1268	-	144	4	36	RD9a	Dyer et al. (2013)	GPB + 3% PVP-40	Pisum	3.11	-	AY549745	-
Polypodiales	Aspleniaceae	Asplenium	hispanicum		(Cosson) W. Greuter & Burdet	6.62106	-	3.31053	3.31053	0.0919592	-	72	2	36	Spain, Andalusia, Grazalema: limestone rocks ca 0.5 km SW of the campsite at east edge of Grazalema town, 1000 m a. s. l., 36°45'20"N, 005°22'36"W (WGS-84), leg. L. Ekrt, 2. 5. 2015, herb. CBFS		Ebihara	Pisum	-	-	AY300119	-
Polypodiales	Aspleniaceae	Asplenium	holosorum		Christ	25.741	0.33252	12.8705	6.43524	0.178757	-	144	4	36	MEG-18Y-149 (HITBC): China, Yunnan, Malipo (22°56.5246’N, 104°35.6494’E)	This study	Ebihara	Pisum sativum 'Ctirad'	1.55	3.11333	LC496723	-
Polypodiales	Aspleniaceae	Asplenium	humbertii		Tardieu	53.1152	0.91932	26.5576	8.85253	0.243648	-	218	6	36	XTBG cult.	This study	Ebihara	Pisum sativum 'Ctirad'	1.42	4.92	LC496728	-
Polypodiales	Aspleniaceae	Asplenium	hybridum		(Milde) Bange	23.472	0.84108	11.736	5.868	0.163	-	144	4	36	Croatia, island Pag		Ebihara	Vicia	2.67	2.54	AF240644	-
Polypodiales	Aspleniaceae	Asplenium	incisum			9.6822	0.2934	4.8411	4.8411	0.134475	-	72	2	36	A2	Liang et al 2022			-	-	-	-
Polypodiales	Aspleniaceae	Asplenium	inexpectans	A. trichomanes subsp. Inexpectans	(Lovis) Landolt	9.81912	0.02934	4.90956	4.90956	0.136377	-	72	2	36	Bosnia Herzogovina, Mt Biokovo	Pustahija et al. (2013)	Ebihara	Petroselinum	2.04	2.78	-	-
Polypodiales	Aspleniaceae	Asplenium	inexpectans	A. trichomanes subsp. Inexpectans	(Lovis) Landolt	9.93648	0.35208	4.96824	4.96824	0.138007	-	72	2	36	Croatia, southern Slotes of Velebit		Ebihara	Vicia	3	3	AY549743	-
Polypodiales	Aspleniaceae	Asplenium	jahandiezi		(Litard) Rouy	6.91446	-	3.45723	3.45723	0.0960342	-	72	2	36	France, La Palud: Grand Canyon du Verdon, ca 810 m SSE of the chalet La Maline, 770 m a. s. l., 43°44'38"N, 006°20'52"E (WGS-84), leg. L. Ekrt, 13. 7. 2002, herb. CBFS, for FCM cultivated from spores of herbarium sheet		Ebihara	Pisum	-	-	-	-
Polypodiales	Aspleniaceae	Asplenium	javorkeanum	A. ceterach subsp. bivalens, Ceterach officinale	Vida	8.03916	0.08802	4.01958	4.01958	0.111655	-	72	2	36	Croatia: Mt Biokovo (MAKAR)	Clark et al. 2016	Galbraith / Marie's buffers + 10mM sodium metabisulfite and 1% PVP-10	Triticum	-	-	AF538312	-
Polypodiales	Aspleniaceae	Asplenium	javorkeanum	A. ceterach subsp. bivalens, Ceterach officinale	Vida	8.802	0.06846	4.401	4.401	0.12225	-	72	2	36	Croatia, SSY Zaostrog	Siljak-Yakovlev et al. (2010)	Ebihara	Petroselinum	1.42	1.66	-	-
Polypodiales	Aspleniaceae	Asplenium	javorkeanum	A. ceterach subsp. bivalens, Ceterach officinale	Vida	8.81178	0.31296	4.40589	4.40589	0.122386	-	72	2	36	Croatia, southern slotes of Vesebit Mts		Ebihara	Vicia	3.15	2.08	-	-
Polypodiales	Aspleniaceae	Asplenium	javorkeanum	A. ceterach subsp. bivalens, Ceterach officinale	Vida	8.8998	0.06846	4.4499	4.4499	0.123608	-	72	2	36	Bosnia and Herzegovina: Kladanj (MAKAR)	Clark et al. 2016	Ebihara	Petroselinum	1.86	2.02	-	-
Polypodiales	Aspleniaceae	Asplenium	javorkeanum	A. ceterach subsp. bivalens, Ceterach officinale	Vida	9.07584	0.00978	4.53792	4.53792	0.126053	-	72	2	36	Bosnia Herzogovina, Mt Biokovo	Siljak-Yakovlev et al. (2010)	Ebihara	Petroselinum	2.09	2.57	-	-
Polypodiales	Aspleniaceae	Asplenium	javorkeanum	A. ceterach subsp. bivalens, Ceterach officinale	Vida	9.0954	-	4.5477	4.5477	0.126325	-	72	2	36	RBGE 2010-1674	Clark et al. 2016	LB01	Pisum	-	-	-	-
Polypodiales	Aspleniaceae	Asplenium	jessenii	Trichomanes subsp. hastatum	Hongmei Liu & H. Schneid.	18.7091	0	9.35457	4.67728	0.129925	-	144	4	36	Czech Republic, Moravian Karst, Ostrov u Macochy: limestone rocks in gorge of Pustý žleb ca 3.8 km WSW of church in the village, 375 m a. s. l., 49°22'10"N, 016°42'55"E (WGS-84), leg. L. Ekrt 2. 7. 2014, herb. CBFS		Ebihara	Pisum	-	-	AF318596	-
Polypodiales	Aspleniaceae	Asplenium	kansuense		Ching	22.3962	1.1736	11.1981	5.59905	0.155529	-	144	4	36	F1	Liang et al 2019	Otto	Zea mays ssp. mays L. “B73”	-	-	-	-
Polypodiales	Aspleniaceae	Asplenium	kansuense		Ching	22.2006	0.0978	11.1003	5.55015	0.154171	-	144	4	36	F2	Liang et al 2019	Otto	Zea mays ssp. mays L. “B73”	-	-	-	-
Polypodiales	Aspleniaceae	Asplenium	kiangsuense		Ching & Y.X.Jing	35.7557	-	17.8778	8.93892	0.248303	-	144	4	36	-	Chang et al. (2014)	FC:PI Tris-HCl	Glycine	-	-	JX152738	-
Polypodiales	Aspleniaceae	Asplenium	komarovii		Akasawa	32.7532	1.1736	16.3766	8.1883	0.227453	-	144	4	36	Japan< Honshu, Nakayazawa B1		Ebihara	Vicia	2.83	2.81	-	-
Polypodiales	Aspleniaceae	Asplenium	komarovii		Akasawa	32.9097	1.18338	16.4549	8.22743	0.22854	-	144	4	36	Japan< Honshu, Komagata A2		Ebihara	Vicia	2.26	2.54	-	-
Polypodiales	Aspleniaceae	Asplenium	komarovii		Akasawa	32.9782	1.18338	16.4891	8.24454	0.229015	-	144	4	36	Japan< Honshu, Nakayazawa B2		Ebihara	Vicia	2.41	2.49	-	-
Polypodiales	Aspleniaceae	Asplenium	komarovii		Akasawa	33.1346	1.18338	16.5673	8.28366	0.230102	-	144	4	36	Japan< Honshu, Komagata A1		Ebihara	Vicia	2.11	3.31	-	-
Polypodiales	Aspleniaceae	Asplenium	kukkonenii		Viane & Reichstein	22.6896	0.0978	11.3448	5.6724	0.157567	-	144	4	36	Q5	Liang et al 2019	Otto	Zea mays ssp. mays L. “B73”	-	-	GU929863	-
Polypodiales	Aspleniaceae	Asplenium	kukkonenii		Viane & Reichstein	22.8852	0.489	11.4426	5.7213	0.158925	-	144	4	36	Q6	Liang et al 2019	Otto	Zea mays ssp. mays L. “B73”	-	-	-	-
Polypodiales	Aspleniaceae	Asplenium	kukkonenii		Viane & Reichstein	23.1786	-	11.5893	5.79465	0.160963	-	144	4	36	Q16	Liang et al 2019	Otto	Zea mays ssp. mays L. “B73”	-	-	-	-
Polypodiales	Aspleniaceae	Asplenium	kukkonenii		Viane & Reichstein	23.472	0.489	11.736	5.868	0.163	-	144	4	36	Q17	Liang et al 2019	Otto	Zea mays ssp. mays L. “B73”	-	-	-	-
Polypodiales	Aspleniaceae	Asplenium	lividum		Mett. ex Kuhn	32.7239	0.13692	16.3619	8.18097	0.227249	144	144	4	36	Y. Robert s.n.	Clark et al. 2016	GPB + 3% PVP-40	Faba	2.9	2.52	KF992432	-
Polypodiales	Aspleniaceae	Asplenium	lushanense		C. Christensen	12.89	0.0489	6.44502	6.44502	0.179028	-	72	2	36	MEG-18Y-189 (HITBC): China, Yunnan	This study	Ebihara	Pisum sativum 'Ctirad'	1.36	1.55	LC496720	-
Polypodiales	Aspleniaceae	Asplenium	marinum		L.	19.1003	-	9.55017	9.55017	0.265282	-	72	2	36	Great Britain, Scotland, Aberdeen, Cove Bay: see cave Yawn near fisherman port in SE margin of Cove Bay town, 3 m a. s. l., 57°05'47"N, 002°04'36"W (WGS-84), leg. L. Ekrt, 5. 9. 2014, herb. CBFS		Ebihara	Pisum	-	-	AF240647	EF463334
Polypodiales	Aspleniaceae	Asplenium	marinum cf.		L.	18.7385	0.13692	9.36924	9.36924	0.260257	-	72	2	36	RBGE 19922995	Clark et al. 2016	LB01	Pisum	5.54	5.93	-	-
Polypodiales	Aspleniaceae	Asplenium	mauritiensis		Lorence	37.0564	0.49878	18.5282	-	-	-	-	-	-	RBGE 19980766/0767	Clark et al. 2016	GPB + 3% PVP-40	Pisum	3.41	2.14	KF992433	-
Polypodiales	Aspleniaceae	Asplenium	monanthes		L.	18.1712	0.08802	9.08562	9.08562	0.252378	-	72	2	36	MO2-II: RD96	Dyer et al. (2013)	GPB + 3% PVP-40	Pisum	3	-	AY300125	EF463335
Polypodiales	Aspleniaceae	Asplenium	monanthes		L.	26.2691	0.20538	13.1345	8.75636	0.243232	-	108	3	36	MO1-III: RD1a, RD17, RD20, RD73, RD76, RD89, RD103, RD110, RD132	Dyer et al. (2013)	GPB + 3% PVP-40	Pisum	3.88	-	-	-
Polypodiales	Aspleniaceae	Asplenium	monanthes		L.	26.4647	0.13692	13.2323	8.82156	0.245043	-	108	3	36	MO2-I: RD 53, RD125, RD135, RD96	Dyer et al. (2013)	GPB + 3% PVP-40	Pisum	4.28	-	-	-
Polypodiales	Aspleniaceae	Asplenium	monanthes		L.	27.384	0.12714	13.692	9.128	0.253556	-	108	3	36	MO1-II: RD80, RD94	Dyer et al. (2013)	GPB + 3% PVP-40	Pisum	3.06	-	-	-
Polypodiales	Aspleniaceae	Asplenium	monanthes		L.	29.5063	0.40098	14.7531	9.83542	0.273206	-	108	3	36	MO1-I: RD70, RD101b, RD104	Dyer et al. (2013)	GPB + 3% PVP-40	Pisum	4.09	-	-	-
Polypodiales	Aspleniaceae	Asplenium	monanthes spec		L.	17.2813	0.18582	8.64063	8.64063	0.240017	-	72	2	36	RD162	Dyer et al. (2013)	GPB + 3% PVP-40	Pisum	4.26	-	-	-
Polypodiales	Aspleniaceae	Asplenium	monanthes spec		L.	21.7116	0.27384	10.8558	10.8558	0.30155	-	72	2	36	RD163	Dyer et al. (2013)	GPB + 3% PVP-40	Pisum	3.54	-	-	-
Polypodiales	Aspleniaceae	Asplenium	myriophyllum		(Sw.) C.Presl	25.0955	0.06846	12.5477	6.27387	0.174274	-	144	4	36	RGBE	Clark et al. 2016	GPB + 3% PVP-40	Pisum	6.93	6.36	AY300127	-
Polypodiales	Aspleniaceae	Asplenium	neolaserpitiifolium		Tardieu & Ching	31.9219	0.0489	15.961	-	-	-	-	-	-	RBGE 2002 1270	Clark et al. 2016	LB01	Pisum	3.84	2.67	-	-
Polypodiales	Aspleniaceae	Asplenium	nidus		L.	35.2862	0.26406	17.6431	8.82156	0.245043	-	144	4	36	RBGE 1991 2489	Clark et al. 2016	LB01	Pisum	3.33	3.02	AB042151	EF463336
Polypodiales	Aspleniaceae	Asplenium	normale		D.Don	19.1688	-	9.5844	9.5844	0.266233	-	72	2	36	China: Jinping 1	Chang et al. (2013)	FC:PI Tris-HCl	Glycine	-	-	AB574863	EF463337
Polypodiales	Aspleniaceae	Asplenium	normale		D.Don	35.1102	-	17.5551	8.77755	0.243821	-	144	4	36	Kitakatacho, Hobeoka Miyazaki Pref, Japan	Fujiwara et al. 2017	FC:PI Tris-HCl	Glycine	-	-	-	-
Polypodiales	Aspleniaceae	Asplenium	normale		D.Don	35.4036	-	17.7018	8.8509	0.245858	-	144	4	36	Taiwan	Chang et al. (2013)	FC:PI Tris-HCl	Glycine	-	-	-	-
Polypodiales	Aspleniaceae	Asplenium	normale		D.Don	35.5992	-	17.7996	8.8998	0.247217	-	144	4	36	China: Mt Emei 1	Chang et al. (2013)	FC:PI Tris-HCl	Glycine	-	-	-	-
Polypodiales	Aspleniaceae	Asplenium	normale		D.Don	35.9904	-	17.9952	8.9976	0.249933	-	144	4	36	China: Mt. Yandang	Chang et al. (2013)	FC:PI Tris-HCl	Glycine	-	-	-	-
Polypodiales	Aspleniaceae	Asplenium	normale		D.Don	36.9684	-	18.4842	9.2421	0.256725	-	144	4	36	Yamadacho, Kitaku, Kobe, Hyoungo Japan	Fujiwara et al. 2017	FC:PI Tris-HCl	Glycine	-	-	-	-
Polypodiales	Aspleniaceae	Asplenium	normale		D.Don	37.7508	-	18.8754	9.4377	0.262158	-	144	4	36	Yamadacho, Kitaku, Kobe, Hyoungo Japan	Fujiwara et al. 2017	FC:PI Tris-HCl	Glycine	-	-	-	-
Polypodiales	Aspleniaceae	Asplenium	normale		D.Don	38.7288	-	19.3644	9.6822	0.26895	-	144	4	36	Arishan, Chiayi, Coutnry, Tiawan	Fujiwara et al. 2017	FC:PI Tris-HCl	Glycine	-	-	-	-
Polypodiales	Aspleniaceae	Asplenium	normale		D.Don	19.1688	-	9.5844	9.5844	0.266233	-	72	2	36	Arishan, Chiayi, Coutnry, Tiawan	Fujiwara et al. 2017	FC:PI Tris-HCl	Glycine	-	-	-	-
Polypodiales	Aspleniaceae	Asplenium	normale		D.Don	20.538	-	10.269	10.269	0.28525	-	72	2	36	Mt. Chintan, Taipai, Country, Taiwan	Fujiwara et al. 2017	FC:PI Tris-HCl	Glycine	-	-	-	-
Polypodiales	Aspleniaceae	Asplenium	normale		D.Don	20.538	-	10.269	10.269	0.28525	-	72	2	36	Pingtung OCunty, Taiwan	Fujiwara et al. 2017	FC:PI Tris-HCl	Glycine	-	-	-	-
Polypodiales	Aspleniaceae	Asplenium	obtusatum		G.Forst.	29.7508	0.25428	14.8754	7.43769	0.206602	-	144	4	36	RBGE 1992 1643	Clark et al. 2016	GPB + 3% PVP-40	Pisum	4.42	4.09	AY300130	-
Polypodiales	Aspleniaceae	Asplenium	oligophlebium		Baker	17.7996	-	8.8998	8.8998	0.247217	-	72	2	36	Japan	Chang et al. (2013)	FC:PI Tris-HCl	Glycine	-	-	AB574864	-
Polypodiales	Aspleniaceae	Asplenium	onopteris		L.	8.2152	-	4.1076	4.1076	0.1141	-	72	2	36	Spain: Vigo, Larouco, Melide (SANT)	Redondo et al. (1999a)	Bergounioux buffer	Pisum / Petunia	-	-	-	-
Polypodiales	Aspleniaceae	Asplenium	onopteris		L.	9.51594	0	4.75797	4.75797	0.132166	-	72	2	36	Spain, Andalusia, Benamahoma: shady rocks in forest along small road ca 1.7 km ENE of the village centrum, 660 m a. s. l., 36°46'15"N, 005°26'58"W (WGS-84), leg. L. Ekrt, 3. 5. 2015, herb. CBFS		Ebihara	Bellis	-	-	-	-
Polypodiales	Aspleniaceae	Asplenium	onopteris		L.	9.6333	0.16626	4.81665	4.81665	0.133796	-	72	2	36	RBGE 2009 1048	Clark et al. 2016	GPB + 3% PVP-40	Petroselinum	4.6	1.95	-	-
Polypodiales	Aspleniaceae	Asplenium	pekinense		Hance	19.4818	0.16626	9.74088	4.87044	0.13529	-	144	4	36	Wuhan Bot. Garden	This study		Pisum sativum 'Ctirad'	2.60667	3.09	LC496722	NC_035837
Polypodiales	Aspleniaceae	Asplenium	pekinensis		Hance	20.2446	0.489	10.1223	5.06115	0.140587	-	144	4	36	B4	Liang et al 2019	Otto	Zea mays ssp. mays L. “B73”	-	-	-	-
Polypodiales	Aspleniaceae	Asplenium	pekinensis		Hance	19.9512	0	9.9756	4.9878	0.13855	-	144	4	36	B5	Liang et al 2019	Otto	Zea mays ssp. mays L. “B73”	-	-	-	-
Polypodiales	Aspleniaceae	Asplenium	pekinensis		Hance	20.9292	0.978	10.4646	5.2323	0.145342	-	144	4	36	P1	Liang et al 2019	Otto	Zea mays ssp. mays L. “B73”	-	-	-	-
Polypodiales	Aspleniaceae	Asplenium	pekinensis		Hance	21.3204	0.2934	10.6602	5.3301	0.148058	-	144	4	36	Q8	Liang et al 2019	Otto	Zea mays ssp. mays L. “B73”	-	-	-	-
Polypodiales	Aspleniaceae	Asplenium	pekinensis		Hance	20.3424	0	10.1712	5.0856	0.141267	-	144	4	36	Q9	Liang et al 2019	Otto	Zea mays ssp. mays L. “B73”	-	-	-	-
Polypodiales	Aspleniaceae	Asplenium	pekinensis		Hance	20.538	0	10.269	5.1345	0.142625	-	144	4	36	Q10	Liang et al 2019	Otto	Zea mays ssp. mays L. “B73”	-	-	-	-
Polypodiales	Aspleniaceae	Asplenium	pekinensis		Hance	20.4402	0	10.2201	5.11005	0.141946	-	144	4	36	Q11	Liang et al 2019	Otto	Zea mays ssp. mays L. “B73”	-	-	-	-
Polypodiales	Aspleniaceae	Asplenium	petrachae		DC.	15.8534	0.56724	7.92669	3.96335	0.110093	-	144	4	36	Croatia, southern slotes of Vesebit Mts.		Ebihara	Vicia	3.28	3.01	-	-
Polypodiales	Aspleniaceae	Asplenium	pifongiae		LiYaung Kuo, FayWei Li,, YiHan Chang	15.4915	0	7.74576	7.74576	0.21516	-	72	2	36	Alishan Chiayi	Li et al. 2016		Nicotiana tabacu	-	-	KT868824	-
Polypodiales	Aspleniaceae	Asplenium	platyneuron		(L.) Britton, Sterns & Pogg.	9.79956	0	4.89978	4.89978	0.136105	-	72	2	36	USA, Durham, Old West neighborhood, 1018 Rosehill Street, north side of the duplex, along the end of the driveway, 36°00'54"N, 76°55'39"W, leg. E. M. Sigel & A. L. Grusz, 25. 11. 2013, herb. DUKE		Ebihara	Pisum	-	-	AF525272	EF463339
Polypodiales	Aspleniaceae	Asplenium	platyneuron		(L.) Britton, Sterns & Pogg.	9.85824	-	4.92912	4.92912	0.13692	-	72	2	36	RBGE 20111214	Clark et al. 2016	GPB + 3% PVP-40	Pisum	2.08	1.78	-	-
Polypodiales	Aspleniaceae	Asplenium	prolongatum		Hook.	36.186	0.03912	18.093	9.0465	0.251292	-	144	4	36	RBGE19892791	Clark et al. 2016	LB01	Pisum	4.2	4.19	GU929832	NC_035838
Polypodiales	Aspleniaceae	Asplenium	pseudolaserpitiifolium		Ching	38.0149	1.34964	19.0074	9.50371	0.263992	144	144	4	36	MEG-18Y-3 (HITBC): China, Yunnan, Hekou (22°14'55"N, 103°55'37"E)	This study	Ebihara	Pisum sativum 'Ctirad'	1.81333	3.02	AB574859	-
Polypodiales	Aspleniaceae	Asplenium	pseudonormale		W.M.Xhu, X.C.Zhang ex W.M.Chu	17.7996	0	8.8998	8.8998	0.247217	-	72	2	36	Chang 1089	Chang et al. 2018			-	-	-	-
Polypodiales	Aspleniaceae	Asplenium	quadrivalens	trichomanes subsp. quadrivalens	(D.E.Mey.) Landolt	16.5967	0.07824	8.29833	4.14916	0.115255	-	144	4	36	Bosnia and Herzegovina: Maglaj-Ozren PAL 2-4		Ebihara		-	-	-	-
Polypodiales	Aspleniaceae	Asplenium	quadrivalens	trichomanes subsp. quadrivalens	(D.E.Mey.) Landolt	17.2226	0.08802	8.61129	4.30565	0.119601	-	144	4	36	Bosnia and Herzegovina: Maglaj-Ozren PAL 2-1		Ebihara		-	-	-	-
Polypodiales	Aspleniaceae	Asplenium	quadrivalens	trichomanes subsp. quadrivalens	(D.E.Mey.) Landolt	17.2324	0.06846	8.61618	4.30809	0.119669	-	144	4	36	Bosnia and Herzegovina: Maglaj-Ozren PAL 2-2		Ebihara		-	-	-	-
Polypodiales	Aspleniaceae	Asplenium	quadrivalens	trichomanes subsp. quadrivalens	(D.E.Mey.) Landolt	17.2813	0.080196	8.64063	4.32031	0.120009	-	144	4	36	Bosnia and Herzegovina: Maglaj-Ozren GR 2-3		Ebihara		-	-	-	-
Polypodiales	Aspleniaceae	Asplenium	quadrivalens	trichomanes subsp. quadrivalens	(D.E.Mey.) Landolt	17.5551	0	8.77755	4.38877	0.12191	-	144	4	36	Italy, Province Verbano-Cusio-Ossola; Cicogna: wall in the village; 750 m a. s. l.; 46°00'12"N, 008°29'29"E (WGS-84); leg. P. Koutecký, 28.7.2012, herb. CBFS		Ebihara	Pisum	-	-	-	-
Polypodiales	Aspleniaceae	Asplenium	quadrivalens	trichomanes subsp. quadrivalens	(D.E.Mey.) Landolt	17.5747	0.00978	8.78733	4.39366	0.122046	-	144	4	36	Bosnia and Herzegovina: Maglaj-Ozren PAL2-5		Ebihara		-	-	-	-
Polypodiales	Aspleniaceae	Asplenium	quadrivalens	trichomanes subsp. quadrivalens	(D.E.Mey.) Landolt	17.7116	0.4401	8.85579	4.42789	0.122997	-	144	4	36	Canada: Ontario, rare Charitable Research Reserve, Cambridge (43°22’35”N, 80°20’23”W), TAH73	Henry et al. (2015)	LB01 1% PVP	Zea	6	7.35	-	-
Polypodiales	Aspleniaceae	Asplenium	quadrivalens	trichomanes subsp. quadrivalens	(D.E.Mey.) Landolt	17.7116	0.43521	8.85579	4.42789	0.122997	-	144	4	36	Canada: Ontario, rare Charitable Research Reserve: 43 22'36"N, 80 20'23"W, 94924 (OAC)	Bainard et al. (2011)	LB01 1% PVP	Zea	-	-	KF186504	-
Polypodiales	Aspleniaceae	Asplenium	quadrivalens	trichomanes subsp. quadrivalens	(D.E.Mey.) Landolt	17.7703	0	8.88513	4.44257	0.123405	-	144	4	35	Central Asia, Kyrgyzstan, Bajkaška Terek, Tava Say: limestone rocks along small river in deep valley ca 10 km W of the central part of Sary Chelek lake, 2075 m a. s. l., 41°53'25"N, 71°50'30"E (WGS-84), leg. L. Ekrt, 13. 8. 2012, herb. CBFS		Ebihara	Pisum	-	-	-	-
Polypodiales	Aspleniaceae	Asplenium	quadrivalens	trichomanes subsp. quadrivalens	(D.E.Mey.) Landolt	17.9756	0	8.98782	4.49391	0.124831	-	144	4	36	Czech Republic, Moravian Karst; Ostrov u Macochy: limestone rocks in the secondary pine forest ca 0-75 km NE of the church; 480 m a. s. l.; 49°23'13"N, 016°46'10"E (WGS-84); leg. P. Koutecký, 1. 8. 2012, herb. CBFS		Ebihara	Pisum	-	-	-	-
Polypodiales	Aspleniaceae	Asplenium	quadrivalens	trichomanes subsp. quadrivalens	(D.E.Mey.) Landolt	17.9854	0	8.99271	4.49636	0.124899	-	144	4	36	Czech Republic, Velké Petrovice: plaener rocks above Metuje river, W slopes below Vlčinec ruins ca 400 m NW of the village centrum, 430 m a. s. l., 50°31'23"N, 016°12'28"E (WGS-84), leg. L. Ekrt 2013, herb. CBFS		Ebihara	Pisum	-	-	-	-
Polypodiales	Aspleniaceae	Asplenium	quadrivalens	trichomanes subsp. quadrivalens	(D.E.Mey.) Landolt	18.005	0.0489	9.00249	4.50124	0.125035	-	144	4	36	Canada: Ontario, Cup-and-Saucer Trail, Manitoulin Island (45°51’53”N, 82°05’55”W), TAH150	Henry et al. (2015)	LB01 1% PVP	Vicia	4.67	3.78	-	-
Polypodiales	Aspleniaceae	Asplenium	quadrivalens	trichomanes subsp. quadrivalens	(D.E.Mey.) Landolt	18.0539	0.2445	9.02694	4.51347	0.125374	-	144	4	36	London, Jeannine	Clark et al. 2016	GPB + 3% PVP-40	Pisum	3.6	2.83	-	-
Polypodiales	Aspleniaceae	Asplenium	quadrivalens	trichomanes subsp. quadrivalens	(D.E.Mey.) Landolt	18.093	0.08802	9.0465	4.52325	0.125646	-	144	4	36	Bosnia and Herzehovina:	Clark et al. 2016	Ebihara	Pisum	2.87	2.9	-	-
Polypodiales	Aspleniaceae	Asplenium	quadrivalens	trichomanes subsp. quadrivalens	(D.E.Mey.) Landolt	18.1908	0.02934	9.0954	4.5477	0.126325	-	144	4	36	Bosnia and Herzehovina:	Clark et al. 2016	GPB + 3% PVP-40	Pisum	2.67	2.15	-	-
Polypodiales	Aspleniaceae	Asplenium	quadrivalens	trichomanes subsp. quadrivalens	(D.E.Mey.) Landolt	18.2886	0.06846	9.1443	4.57215	0.127004	-	144	4	36	Bosnia and Herzehovina:	Clark et al. 2016	Ebihara	Pisum	3.01	2.36	-	-
Polypodiales	Aspleniaceae	Asplenium	quadrivalens	trichomanes subsp. quadrivalens	(D.E.Mey.) Landolt	18.2886	0.05868	9.1443	4.57215	0.127004	-	144	4	36	Bosnia and Herzehovina:	Clark et al. 2016	Ebihara	Pisum	2.81	2.03	-	-
Polypodiales	Aspleniaceae	Asplenium	quadrivalens	trichomanes subsp. quadrivalens	(D.E.Mey.) Landolt	18.2886	0.16626	9.1443	4.57215	0.127004	-	144	4	36	Bosnia and Herzehovina:	Clark et al. 2016	Ebihara	Pisum	3.17	2.64	-	-
Polypodiales	Aspleniaceae	Asplenium	quadrivalens	trichomanes subsp. quadrivalens	(D.E.Mey.) Landolt	18.3473	0	9.17364	4.58682	0.127412	-	144	4	36	Italy, Province Verbano-Cusio-Ossola; Cicogna: SW of the village, forest by the road to Verbania; 46°00'05"N, 008°29'24"E (WGS-84); leg. P. Koutecký 25. 7. 2012, herb. CBFS		Ebihara	Pisum	-	-	-	-
Polypodiales	Aspleniaceae	Asplenium	quadrivalens	trichomanes subsp. quadrivalens	(D.E.Mey.) Landolt	18.582	0.02934	9.291	4.6455	0.129042	-	144	4	36	Bosnia and Herzehovina:	Clark et al. 2016	Ebihara	Pisum	3.88	3.03	-	-
Polypodiales	Aspleniaceae	Asplenium	resiliens		Kunze	13.6822	0.07824	6.84111	4.56074	0.126687	-	108	3	36	RD128, RD63, RD107, RD127	Dyer et al. (2013)	GPB + 3% PVP-40	Pisum	2.87	-	AY549746	-
Polypodiales	Aspleniaceae	Asplenium	rhizophyllum	Camptosorus rhizophyllum	L.	7.90224	0.01956	3.95112	3.95112	0.109753	-	72	2	36	Canada: Ontario, Cup-and-Saucer Trail, Manitoulin Island (45°51’53”N, 82°05’55”W), TAH160	Henry et al. (2015)	LB01 1% PVP	Secale	5.52	4.04	KF186530	-
Polypodiales	Aspleniaceae	Asplenium	rhizophyllum	Camptosorus rhizophyllum	L.	8.03916	0.0489	4.01958	4.01958	0.111655	-	72	2	36	Canada: Ontario, Robertson Tract, Halton Region (43°31’06”N, 80°00’02”W), TAH125	Henry et al. (2015)	LB01 1% PVP	Secale	5.06	4.54	-	-
Polypodiales	Aspleniaceae	Asplenium	rhizophyllum	Camptosorus rhizophyllum	L.	8.28366	0.099756	4.14183	4.14183	0.115051	-	72	2	36	Canada: Ontario, Robertson Tract: 43 31'06"N, 80 00'02"W, 94896 (OAC)	Bainard et al. (2011)	LB01 1% PVP	Glycine	-	-	-	-
Polypodiales	Aspleniaceae	Asplenium	richardii		G.Forst.	49.389	1.26162	24.6945	6.17362	0.17149	-	288	8	36	RBGE 2011-0956		GPB + 3% PVP-40	Pisum	3.56	2.92	AY300138	-
Polypodiales	Aspleniaceae	Asplenium	ruprechtii		Kurata	6.75574	-	3.37787	3.37787	0.0938297	-	72	2	36	LHM2864 (HITBC)	This study	Ebihara	Psium sativum citrad	3.01	1.69	MK774628	-
Polypodiales	Aspleniaceae	Asplenium	ruta-muraria		L.	12.5771	0.13692	6.28854	3.14427	0.0873408	-	144	4	36	Canada: Ontario, Cup-and-Saucer Trail, Manitoulin Island (45°51’53”N, 82°05’55”W), TAH152	Henry et al. (2015)	LB01 1% PVP	Vicia	5.13	3.74	-	-
Polypodiales	Aspleniaceae	Asplenium	ruta-muraria		L.	12.5869	-	6.29343	3.14671	0.0874087	-	144	4	36	Italy, Province Verbano-Cusio-Ossola; Cargiago: on a wall in the N part of the village; 500 m a. s. l.; 45°57'28"N, 008°35'41"E (WGS-84); leg. P. Koutecký 28.7.2012, herb. CBFS		GPB + 3% PVP-40	Pisum	-	-	-	-
Polypodiales	Aspleniaceae	Asplenium	ruta-muraria		L.	12.6553	-	6.32766	3.16383	0.0878842	-	144	4	36	Central Asia, Kyrgyzstan, Bajkaška Terek, Tava Say: limestone rocks along small river in deep valley ca 17 km SSW of the central part of Sary Chelek lake, 1350 m a. s. l., 41°45'03"N, 71°52'39"E (WGS-84), leg. L. Ekrt, 12. 8. 2012, herb. CBFS		GPB + 3% PVP-40	Pisum	-	-	-	-
Polypodiales	Aspleniaceae	Asplenium	ruta-muraria		L.	12.9292	-	6.46458	3.23229	0.0897858	-	144	4	36	Czech Republic, Moravian Karst, Ostrov u Macochy: limestone rocks in gorge of Pustý žleb ca 3 km WSW of church in the village, 375 m a. s. l., 49°22'20"N, 016°43'24"E (WGS-84), leg. P. Koutecký 31. 7. 2012, herb. CBFS		GPB + 3% PVP-40	Pisum	-	-	-	-
Polypodiales	Aspleniaceae	Asplenium	ruta-muraria		L.	13.0661	-	6.53304	3.26652	0.0907367	-	144	4	36	Czech Republic, Mohelno, serpentine rocky steppe ca 0.8 km SW of the church in the Mohelno village, 350 m a. s. l., 49°06'31"N, 016°11'07"E (WGS-84), leg. L. Ekrt 2013, herb. CBFS		GPB + 3% PVP-40	Pisum	-	-	-	-
Polypodiales	Aspleniaceae	Asplenium	ruta-muraria		L.	13.1052	0.00978	6.5526	3.2763	0.0910083	-	144	4	36	Bosnia-Herzongina, 5-2		GPB + 3% PVP-40	Pisum	3.2	2.64	KF186529	EF463344
Polypodiales	Aspleniaceae	Asplenium	ruta-muraria		L.	15.1003	-	7.55016	3.77508	0.104863	-	144	4	36	RUT-224 (BM)	Clark et al. 2016	GPB + 3% PVP-40	Pisum	3.59	2.87	-	-
Polypodiales	Aspleniaceae	Asplenium	ruta-muraria		L.	16.5673	0.45966	8.28366	4.14183	0.115051	-	144	4	36	Serbia: Sicevacka canyon (MAKAR)	Clark et al. 2016	Galbraith / Marie's buffers + 10mM sodium metabisulfite and 1% PVP-10	Triticum	-	-	-	-
Polypodiales	Aspleniaceae	Asplenium	sagitatum		(DC) A.J.Bunge	15.0612	0	7.5306	7.5306	0.209183	-	72	2	36	cultivated Andrew Leonard		GPB + 3% PVP-40		-	-	-	-
Polypodiales	Aspleniaceae	Asplenium	sandersonii		Hook.	42.2594	2.97312	21.1297	10.5648	0.293468	-	144	4	36	HM Liu, s.n.: Madagascar	This study	Ebihara	Pisum sativum 'Ctirad'	1.52	3.38333	LC496724	-
Polypodiales	Aspleniaceae	Asplenium	sarelii		Hooker	11.736	0.0978	5.868	5.868	0.163	-	72	2	36	C1	Liang et al 2019	Otto	Zea mays ssp. mays L. “B73”	-	-	-	-
Polypodiales	Aspleniaceae	Asplenium	sarelii		Hooker	11.6382	5.7702	5.8191	5.8191	0.161642	-	72	2	36	C2	Liang et al 2019	Otto	Zea mays ssp. mays L. “B73”	-	-	-	-
Polypodiales	Aspleniaceae	Asplenium	sarelii		Hooker	11.736	0.0978	5.868	5.868	0.163	-	72	2	36	C3	Liang et al 2019	Otto	Zea mays ssp. mays L. “B73”	-	-	-	-
Polypodiales	Aspleniaceae	Asplenium	sarelii		Hooker	11.4426	-	5.7213	5.7213	0.158925	-	72	2	36	C4	Liang et al 2019	Otto	Zea mays ssp. mays L. “B73”	-	-	-	-
Polypodiales	Aspleniaceae	Asplenium	sarelii		Hooker	11.736	0.2934	5.868	5.868	0.163	-	72	2	36	C5	Liang et al 2019	Otto	Zea mays ssp. mays L. “B73”	-	-	-	-
Polypodiales	Aspleniaceae	Asplenium	sarelii		Hooker	11.4426	-	5.7213	5.7213	0.158925	-	72	2	36	C6	Liang et al 2019	Otto	Zea mays ssp. mays L. “B73”	-	-	-	-
Polypodiales	Aspleniaceae	Asplenium	sarelii		Hooker	11.4426	0.1956	5.7213	5.7213	0.158925	-	72	2	36	D3	Liang et al 2019	Otto	Zea mays ssp. mays L. “B73”	-	-	-	-
Polypodiales	Aspleniaceae	Asplenium	sarelii		Hooker	11.736	-	5.868	5.868	0.163	-	72	2	36	D4	Liang et al 2019	Otto	Zea mays ssp. mays L. “B73”	-	-	-	-
Polypodiales	Aspleniaceae	Asplenium	sarelii		Hooker	11.3448	0.1956	5.6724	5.6724	0.157567	-	72	2	36	D5	Liang et al 2019	Otto	Zea mays ssp. mays L. “B73”	-	-	-	-
Polypodiales	Aspleniaceae	Asplenium	sarelii		Hooker	11.6382	-	5.8191	5.8191	0.161642	-	72	2	36	D6	Liang et al 2019	Otto	Zea mays ssp. mays L. “B73”	-	-	-	-
Polypodiales	Aspleniaceae	Asplenium	scolopendrium	Phylltis scolopendrium	L.	13.7898	-	6.8949	6.8949	0.191525	-	72	2	36	Spain: Mondariz (SANT)	Redondo et al. (1999a)	Bergounioux buffer	Pisum	-	-	-	-
Polypodiales	Aspleniaceae	Asplenium	scolopendrium	Phylltis scolopendrium	L.	15.5795	0.31296	7.78977	7.78977	0.216383	-	72	2	36	Bosnia and Herzegovina: Zepce (University of Sarajevo)	Pustahija et al. (2013)	Galbraith + 10mM sodium metabisulfite and 1% PVP-10	Pisum	-	-	AF240645	EF463346
Polypodiales	Aspleniaceae	Asplenium	scolopendrium	Phylltis scolopendrium	L.	16.8118	-	8.40591	8.40591	0.233498	-	72	2	36	Italy, Province Brescia; Vantone: limestone rocks on the E bank of Idro lake (Lago d'Idro), ca 1 km NE of the village; 370 m a. s. l.; 45°45'32", 010°30'26"E (WGS-84); leg. P. Koutecký 29. 7. 2012, herb. CBFS		GPB + 3% PVP-40	Pisum	-	-	-	-
Polypodiales	Aspleniaceae	Asplenium	scolopendrium	Phylltis scolopendrium	L.	16.8509	-	8.42547	8.42547	0.234041	-	72	2	36	Italy, Province Varese; Comerio: forests in the limestone area "Campo dei Fiori", ca 1.9 km N of the village; 700 m a. s. l.; 45°51'29"N 008°44'43"E (WGS-84); leg. P. Koutecký 26. 7. 2012, herb. CBFS		GPB + 3% PVP-40	Pisum	-	-	-	-
Polypodiales	Aspleniaceae	Asplenium	scolopendrium	Phylltis scolopendrium	L.	17.0172	-	8.5086	8.5086	0.23635	-	72	2	36	Czech Republic, Moravian Karst, Ostrov u Macochy: limestone rocks in gorge of Pustý žleb ca 3 km WSW of church in the village, 375 m a. s. l., 49°22'20"N, 016°43'24"E (WGS-84), leg. L. Ekrt 2. 7. 2014, herb. CBFS		GPB + 3% PVP-40	Pisum	-	-	-	-
Polypodiales	Aspleniaceae	Asplenium	scolopendrium	Phylltis scolopendrium	L.	18.0148	-	9.00738	9.00738	0.250205	-	72	2	36	J. Vogel cult. Origin UK	Clark et al. 2016	GPB + 3% PVP-40	Pisum	3.24	2.42	-	-
Polypodiales	Aspleniaceae	Asplenium	Septentrionale		L.	13.2617	0.31296	6.63084	3.31542	0.092095	-	144	4	36	RBGE 20101661	Clark et al. 2016	LB01	Petroselinum	4.74	5.62	AF318586	JF832152
Polypodiales	Aspleniaceae	Asplenium	Septentrionale		L.	13.3497	-	6.67485	3.33743	0.0927063	-	144	4	36	Italy, Province Verbano-Cusio-Ossola; Cicogna: wall in the village; 750 m a. s. l.; 46°00'12"N, 008°29'29"E (WGS-84); leg. P. Koutecký, 28.7.2012, herb. CBFS		GPB + 3% PVP-40	Pisum	-	-	-	-
Polypodiales	Aspleniaceae	Asplenium	Septentrionale		L.	13.4671	-	6.73353	3.36677	0.0935213	-	144	4	36	Czech Republic; Zlatá Koruna: rocks on the rights bank of Vltava River, ca 0,85 km ESE of the village of Rájov; 490 m a. s. l.; 48°50'34"N, 14°22'29"E (WGS-84); leg. P. Koutecký 21. 8. 2012, herb. CBFS		GPB + 3% PVP-40	Pisum	-	-	-	-
Polypodiales	Aspleniaceae	Asplenium	Septentrionale		L.	13.6724	0.1956	6.83622	3.41811	0.0949475	-	144	4	36	RBGE20101768	Clark et al. 2016	LB01	Petroselinum	6.38	3.39	-	-
Polypodiales	Aspleniaceae	Asplenium	speluncae		Christ.	26.5114	0.551128	13.2557	-	-	-	-	-	-	LHM2533 (HITBC)	This study	Ebihara	Psium sativum citrad	2.10667	3.38333	-	-
Polypodiales	Aspleniaceae	Asplenium	speluncae		Christ.	26.0539	0.279619	13.027	-	-	-	-	-	-	LHM2533 (HITBC)	This study	Ebihara	Psium sativum citrad	1.9	2.81	-	-
Polypodiales	Aspleniaceae	Asplenium	speluncae		Christ.	26.6462	-	13.3231	-	-	-	-	-	-	LHM2533 (HITBC)	This study	Ebihara	Psium sativum citrad	2.45	2.87	-	-
Polypodiales	Aspleniaceae	Asplenium	speluncae		Christ.	26.5125	0.488648	13.2562	-	-	-	-	-	-	LHM2537 (HITBC)	This study	Ebihara	Psium sativum citrad	2.23	2.89	-	-
Polypodiales	Aspleniaceae	Asplenium	speluncae		Christ.	25.5672	0.259466	12.7836	-	-	-	-	-	-	LHM2523 (HITBC)	This study	Ebihara	Psium sativum citrad	2.565	3.73	-	-
Polypodiales	Aspleniaceae	Asplenium	speluncae		Christ.	25.7185	-	12.8592	-	-	-	-	-	-	LHM2516 (HITBC)	This study	Ebihara	Psium sativum citrad	2.01	4.04	-	-
Polypodiales	Aspleniaceae	Asplenium	speluncae x normale?		-	30.6074	-	15.3037	-	-	-	-	-	-	LHM2533 (HITBC)	This study	Ebihara	Psium sativum citrad	2.09	5.14	-	-
Polypodiales	Aspleniaceae	Asplenium	subglandulosum	Pleurosorus rutifolius	(Hook. & Grev.) Salvo, Prada & T.E.Diaz	20.1468	0.07824	10.0734	5.0367	0.139908	-	144	4	36	Western Australia, M. Christenhusz 6442 (PG)	Clark et al. 2016	GPB + 3% PVP-40	Pisum	3.03	2.14	KP774929	-
Polypodiales	Aspleniaceae	Asplenium	tenuicaule subsp. subvarians		(Ching) Viane	11.8338	-	5.9169	5.9169	0.164358	-	72	2	36	Q11	Liang et al 2019	Otto	Zea mays ssp. mays L. “B73”	-	-	AB853885	-
Polypodiales	Aspleniaceae	Asplenium	tenuicaule subsp. subvarians		(Ching) Viane	12.1272	0.0978	6.0636	6.0636	0.168433	-	72	2	36	Q2	Liang et al 2019	Otto	Zea mays ssp. mays L. “B73”	-	-	-	-
Polypodiales	Aspleniaceae	Asplenium	tenuicaule subsp. subvarians		(Ching) Viane	12.0294	0.1956	6.0147	6.0147	0.167075	-	72	2	36	Q3	Liang et al 2019	Otto	Zea mays ssp. mays L. “B73”	-	-	-	-
Polypodiales	Aspleniaceae	Asplenium	tenuicaule subsp. subvarians		(Ching) Viane	12.0294	0.1956	6.0147	6.0147	0.167075	-	72	2	36	X3	Liang et al 2019	Otto	Zea mays ssp. mays L. “B73”	-	-	-	-
Polypodiales	Aspleniaceae	Asplenium	tenuicaule subsp. Tenuicaule		(Ching) Viane	11.6382	0.3912	5.8191	5.8191	0.161642	-	72	2	36	L1	Liang et al 2019	Otto	Zea mays ssp. mays L. “B73”	-	-	-	-
Polypodiales	Aspleniaceae	Asplenium	tenuicaule subsp. Tenuicaule		(Ching) Viane	12.1272	0.1956	6.0636	6.0636	0.168433	-	72	2	36	O1	Liang et al 2019	Otto	Zea mays ssp. mays L. “B73”	-	-	-	-
Polypodiales	Aspleniaceae	Asplenium	tenuicaule subsp. Tenuicaule		(Ching) Viane	12.225	0.1956	6.1125	6.1125	0.169792	-	72	2	36	O2	Liang et al 2019	Otto	Zea mays ssp. mays L. “B73”	-	-	-	-
Polypodiales	Aspleniaceae	Asplenium	tenuicaule cf.	cf.	Hayata	22.093	0.5379	11.0465	-	-	-	-	-	-	RBGE 20082395		LB01	Pisum	4.47	3.7	-	-
Polypodiales	Aspleniaceae	Asplenium	tenuifolium		D.Don	17.2715	0	8.63574	4.31787	0.119941	-	144	4	36	MEG-18Y-50 (HITBC): China, Yunnan, Pingbian (22°55.0814’N, 103°41.8666’E)	This study	Ebihara	Pisum sativum 'Ctirad'	-	-	LC496721	MH109135
Polypodiales	Aspleniaceae	Asplenium	tenuifolium		D.Don	18.1908	0.2934	9.0954	4.5477	0.126325	-	144	4	36	T1	Liang et al 2019	Otto	Zea mays ssp. mays L. “B73”	-	-	-	-
Polypodiales	Aspleniaceae	Asplenium	toramanum		Makino	17.4475	0.37164	8.72376	-	-	-	-	-	36	LHM2587 (HITBC): Puzhehei, Funing County, Wenshan Aut. Prefecture, Yunnan, China	This study	ebihara	Pisum sativum Citrad	2.64	3.12	-	-
Polypodiales	Aspleniaceae	Asplenium	trichomanes	trichomanes subsp. trichomanes	L.	8.35212	0.08802	4.17606	4.17606	0.116002	-	72	2	36	Bosnia and Herzegovina: Zepce (University of Sarajevo)	Pustahija et al. (2013)	Galbraith + 10mM sodium metabisulfite and 1% PVP-10	Petunia	-	-	KP774920	EF463349
Polypodiales	Aspleniaceae	Asplenium	trichomanes	trichomanes subsp. trichomanes	L.	9.08562	-	4.54281	4.54281	0.126189	-	72	2	36	Czech Republic, Přímělkov: gneiss rocks above Brtnice river, ca 650 m S of the railway station of Přímělkov village, 435 m a. s. l., 49°20'17"N, 015°44'25"E (WGS-84), leg. L. Ekrt 2012, herb. CB, PRC		LB01	Bellis	-	-	-	-
Polypodiales	Aspleniaceae	Asplenium	trichomanes cf	Asplenium trichomanes cf	L.	11.9316	0.32274	5.9658	2.9829	0.0828583	-	144	4	36	Serbia: Sicevacka canyon (MAKAR)	Siljak-Yakovlev et al. (2010)	Galbraith / Marie's buffers + 10mM sodium metabisulfite and 1% PVP-10	Petunia	-	-	-	-
Polypodiales	Aspleniaceae	Asplenium	trichomanes cf	trichomanes cf	L.	15.0612	-	7.5306	3.7653	0.104592	-	144	4	36	Spain: Somiedo, Courel, Mondariz, Río, A Veiga de Cascallá, Vigo (SANT)	Redondo et al. (1999a)	Bergounioux buffer	Pisum / Petunia	-	-	-	-
Polypodiales	Aspleniaceae	Asplenium	trichomanes cf	trichomanes cf	L.	15.5502	-	7.7751	3.88755	0.107988	-	144	4	36	Spain: Sierra Bermeja (SANT)	Redondo et al. (1999a)	Bergounioux buffer	Pisum / Petunia	-	-	-	-
Polypodiales	Aspleniaceae	Asplenium	varians cf		Wall. ex Hook. & Grev.	21.3497	0.28362	10.6749	5.33743	0.148262	-	144	4	36	RBGE20082397	Clark et al. 2016	LB01	Pisum	4.24	3.45	AY300147	-
Polypodiales	Aspleniaceae	Asplenium	varians		Wall. ex Hook. & Grev.	21.9072	-	10.9536	5.4768	0.152133	-	144	4	36	Q12	Liang et al 2019	Otto	Zea mays ssp. mays L. “B73”	-	-	-	-
Polypodiales	Aspleniaceae	Asplenium	varians		Wall. ex Hook. & Grev.	21.9072	0.5868	10.9536	5.4768	0.152133	-	144	4	36	Q13	Liang et al 2019	Otto	Zea mays ssp. mays L. “B73”	-	-	-	-
Polypodiales	Aspleniaceae	Asplenium	varians		Wall. ex Hook. & Grev.	21.516	0.5868	10.758	5.379	0.149417	-	144	4	36	Q14	Liang et al 2019	Otto	Zea mays ssp. mays L. “B73”	-	-	-	-
Polypodiales	Aspleniaceae	Asplenium	varians		Wall. ex Hook. & Grev.	22.2984	0.5868	11.1492	5.5746	0.15485	-	144	4	36	Q15	Liang et al 2019	Otto	Zea mays ssp. mays L. “B73”	-	-	-	-
Polypodiales	Aspleniaceae	Asplenium	varians		Wall. ex Hook. & Grev.	22.1028	0.8802	11.0514	5.5257	0.153492	-	144	4	36	S1	Liang et al 2019	Otto	Zea mays ssp. mays L. “B73”	-	-	-	-
Polypodiales	Aspleniaceae	Asplenium	viride		Huds.	8.4597	0.17604	4.22985	4.22985	0.117496	-	72	2	36	Bosnia Mt Vlasic, S Silkak_Yahovlev		LB01	Petroselinum	-	-	-	-
Polypodiales	Aspleniaceae	Asplenium	viride		Huds.	8.67486	0.03912	4.33743	4.33743	0.120484	-	72	2	36	Bosnia and Herzegovina: Kladanj (MAKAR)	Clark et al. 2016	Galbraith / Marie's buffers + 10mM sodium metabisulfite and 1% PVP-10	Petunia	-	-	KF186528	EU352267
Polypodiales	Aspleniaceae	Asplenium	viride		Huds.	8.72376	-	4.36188	4.36188	0.121163	-	72	2	36	Switzerland, Canton Valais; Simplon: screes ca 1.5 km ESE of the saddle Simplon Pass; 2200 m a. s. l.; 46°14'53"N, 008°03'10"E (WGS-84); leg. P. Koutecký 27. 7. 2012, herb. CBFS		Ebihara	Bellis	-	-	-	-
Polypodiales	Aspleniaceae	Asplenium	viride		Huds.	8.73354	0.05868	4.36677	4.36677	0.121299	-	72	2	36	Canada: Ontario, Cup-and-Saucer Trail, Manitoulin Island (45°51’53”N, 82°05’55”W), TAH151	Henry et al. (2015)	LB01 1% PVP	Secale	5.04	3.68	-	-
Polypodiales	Aspleniaceae	Asplenium	viride		Huds.	8.81178	-	4.40589	4.40589	0.122386	-	72	2	36	Czech Republic, Velké Petrovice: plaener rocks above Metuje river, W slopes below Vlčinec ruins ca 400 m NW of the village centrum, 430 m a. s. l., 50°31'23"N, 016°12'28"E (WGS-84), leg. L. Ekrt 2012, herb. CBFS		Ebihara	Bellis	-	-	-	-
Polypodiales	Aspleniaceae	Asplenium	viride		Huds.	8.9976	0.02934	4.4988	4.4988	0.124967	-	72	2	36	Bosnia and Herzogivina	Clark et al. 2016	Ebihara	Petroselinum	2.62	2.86	-	-
Polypodiales	Aspleniaceae	Asplenium	viride		Huds.	8.9976	0	4.4988	4.4988	0.124967	-	72	2	36	Bosnia and Herzogivina	Clark et al. 2016	Ebihara	Petroselinum	2.88	2.51	-	-
Polypodiales	Aspleniaceae	Asplenium	viride		Huds.	8.9976	0.01956	4.4988	4.4988	0.124967	-	72	2	36	Bosnia and Herzogivina	Clark et al. 2016	Ebihara	Petroselinum	2.93	2.27	-	-
Polypodiales	Aspleniaceae	Asplenium	viride		Huds.	9.28122	0.02934	4.64061	4.64061	0.128906	-	72	2	36	Bosnia and Herzogowina, Kladanj 3-3 Serp		Ebihara	Petroselinum	2.68	2.61	-	-
Polypodiales	Aspleniaceae	Asplenium	viride		Huds.	9.291	0.01956	4.6455	4.6455	0.129042	-	72	2	36	Bosnia and Herzegovina: Kladanj (MAKAR)	Clark et al. 2016	Ebihara	Petroselinum	3.1	2.43	-	-
Polypodiales	Aspleniaceae	Asplenium	viride		Huds.	9.291	0.02934	4.6455	4.6455	0.129042	-	72	2	36	Bosnia and Herzogivina	Clark et al. 2016	Ebihara	Petroselinum	2.61	2.68	-	-
Polypodiales	Aspleniaceae	Asplenium	viride		Huds.	9.31056	0.01956	4.65528	4.65528	0.129313	-	72	2	36	Bosnia and Herzogowina, Kladanj 3-1 Serp		Ebihara	Petroselinum	2.43	3.1	-	-
Polypodiales	Aspleniaceae	Asplenium	viviparum		L.f.	38.1616	0.18582	19.0808	-	-	-	-	-	-	RBGE 19932371	Clark et al. 2016	GPB + 3% PVP-40	Pisum	2.78	2.37	-	-
Polypodiales	Aspleniaceae	Asplenium	wrightii		Eaton ex Hooker	19.2079	0.36186	9.60396	4.80198	0.133388	-	144	4	36	T. Fujiwara 20181122-17 (HITBC): China, Yunnan, Menglun, Mengla, XTBG	This study	Ebihara	Pisum sativum 'Ctirad'	1.89	3.09	AB574884	-
Polypodiales	Aspleniaceae	Asplenium	x lolegnamense		(Gibby & Lovis) Viane	25.0172	0.32274	12.5086	4.16954	0.115821	-	216	6	36	RBGE 20061982	Clark et al. 2016	LB01	Pisum	4.03	3.06	-	-
Polypodiales	Aspleniaceae	Asplenium	x lolegnamense		(Gibby & Lovis) Viane	25.3302	0.12714	12.6651	4.2217	0.117269	-	216	6	36	RBGE 20071793	Clark et al. 2016	LB01	Pisum	4.13	3.75	-	-
Polypodiales	Aspleniaceae	Asplenium	x lolegnamense		(Gibby & Lovis) Viane	32.0784	0.13692	16.0392	6.41568	0.127295	-	252	5	36	RBGE 20061797	Clark et al. 2016	LB01	Pisum	3.77	3.6	-	-
Polypodiales	Aspleniaceae	Asplenium	x lolegnamense cf		-	16.1761	0.33252	8.08806	4.04403	0.112334	-	144	4	36	RBGE 20061798	Clark et al. 2016	LB01	Pisum	5.92	5	-	-
Polypodiales	Aspleniaceae	Asplenium	x lucrosum		Perrie & Brownsey	35.4036	0.28362	17.7018	-	-	-	-	-	-	RBGE	Clark et al. 2016	GPB + 3% PVP-40	Pisum	3.94	2.54	-	-
Polypodiales	Aspleniaceae	Asplenium	x poscharskyanum	Asplenium adulterinum x Asplenium viride	(H. Hofmann) Preismann	12.8803	0.03912	6.44013	4.29342	0.119262	-	108	3	36	Bosnia Herzogovina, Maglaj-Ozren PAL 2-3	Siljak-Yakovlev et al. (2010)	Ebihara	Petroselinum	2.64	2.73	-	-
Polypodiales	Aspleniaceae	Asplenium	x poscharskyanum	Asplenium adulterinum x Asplenium viride	(H. Hofmann) Preismann	13.692	0.01956	6.846	4.564	0.126778	-	108	3	36	Bosnia and Herzegovina: Kladanj (MAKAR)	Clark et al. 2016	Ebihara	Pisum	3.15	2.48	-	-
Polypodiales	Aspleniaceae	Asplenium	x poscharskyanum	Asplenium adulterinum x Asplenium viride	(H. Hofmann) Preismann	13.7898	-	6.8949	4.5966	0.127683	-	108	3	36	Bosnia and Herzegovina: Kladanj (MAKAR)	Clark et al. 2016	Ebihara	Pisum	2.93	2.41	-	-
Polypodiales	Aspleniaceae	Asplenium	x poscharskyanum	Asplenium adulterinum x Asplenium viride	(H. Hofmann) Preismann	13.8191	-	6.90957	4.60638	0.127955	-	108	3	36	Bosnia and Herzegoviba: Kladanj 2-Serp		Ebihara	Pisum	2.89	2.41	-	-
Polypodiales	Aspleniaceae	Asplenium	x poscharskyanum	Asplenium adulterinum x Asplenium viride	(H. Hofmann) Preismann	13.9854	0.0489	6.9927	4.6618	0.129494	-	108	3	36	Bosnia and Herzegovina: Kladanj (MAKAR)	Clark et al. 2016	Ebihara	Pisum	2.89	2.4	-	-
Polypodiales	Aspleniaceae	Asplenium	x poscharskyanum	Asplenium adulterinum x Asplenium viride	(H. Hofmann) Preismann	14.0245	0.0489	7.01226	4.67484	0.129857	-	108	3	36	Bosnia and Herzegoviba: Kladanj 3-4 Serp		Ebihara	Pisum	2.89	2.4	-	-
Polypodiales	Aspleniaceae	Asplenium	yoshinagae		Makino	39.1885	-	19.5942	4.89856	0.136071	-	288	8	36	MEG-18Y-93 (HITBC): CHINA, YUNNAN	This study	Ebihara	Pisum sativum 'Ctirad'	2.24	4.47	AY725030	-
Polypodiales	Aspleniaceae	Hymenasplenium	sp.		-	24.0588	-	12.0294	8.0196	0.205631	-	117	3	39	MEG-18Y-64 (HITBC): China, Yunnan, Pingbian (22°55.0814’N, 103°41.8666’E)	This study	Ebihara	Pisum sativum 'Ctirad'	1.63	2.37	LC496718	-
Polypodiales	Aspleniaceae	Hymenasplenium	obliquissimum		N. Murak. & Hatan.	31.8339	-	15.9169	7.95847	0.204063	-	156	4	39	MEG-18Y-139 (HITBC): China, Yunnan, Malipo (22°56.5246’N, 104°35.6494’E)	This study	Ebihara	Pisum sativum 'Ctirad'	0.86	1.71	LC496717	MH065485
Polypodiales	Aspleniaceae	Hymenasplenium	apoganum cf		N. Murak. & Hatan.	35.9415	0.42054	17.9707	8.98537	0.230394	-	156	4	39	T. Fujiwara 20181113-11(HITBC) : China, Yunnan, Menglun, Mengla, XTBG	This study	Ebihara	Pisum sativum 'Ctirad'	1.65	3.44	LC496715	MH065518
Polypodiales	Aspleniaceae	Hymenasplenium	cardiophyllum		(Hance) Nakaike	11.7947	-	5.89734	5.89734	0.151214	-	78	2	39	LHM2378 (HITBC): China, Hainan, Tropic Rain Forest Sceneru Spot of Five Fingers	This study	Ebihara	Pisum sativum 'Ctirad'	1.99	1.74	AB574886	MH065524
Polypodiales	Aspleniaceae	Hymenasplenium	excisum		C.Presl	32.4989	0.11736	16.2495	8.12473	0.208327	-	156	4	39	T. Fujiwara 20181113-12 (HITBC): China, Yunnan, Menglun, Mengla, XTBG	This study	Ebihara	Pisum sativum 'Ctirad'	1.605	4.05	LC496716	MH065517
Polypodiales	Thelypteridaceae, Phegopteroideae	Macrothelypteris	torresiana		(Gaudich.) Ching	12.0783	0.03912	6.03915	6.03915	0.167754	-	72	2	36	T.Fujiwara 20181122-22 (HITBC): China, Yunnan, Menglun, Mengla, XTBG	This study	Ebihara	Pisum sativum 'Ctirad'	2.67333	3.1	LC496726	EF463533
Polypodiales	Thelypteridaceae, Phegopteroideae	Phegopteris	connectilis		(Michx.) Watt	13.9854	0.1956	6.9927	4.6618	0.155393	-	90	3	30	Canada: Ontario, Preservation Park, Guelph (43°30’41”N, 80°13’26”W), TAH63	Henry et al. (2015)	LB01 1% PVP	Vicia	6.88	4.34	-	-
Polypodiales	Thelypteridaceae, Phegopteroideae	Phegopteris	connectilis		(Michx.) Watt	14.0832	0.222984	7.0416	4.6944	0.15648	-	90	3	30	Canada: Ontario, Huntsville: 45 27'15"N, 79 01'08"W, 94919 (OAC)	Bainard et al. (2011)	LB01 1% PVP	Vicia	-	-	KF186501	JF832177
Polypodiales	Thelypteridaceae, Phegopteroideae	Pseudophegopteris	pyrrhorhachis		(Kunze) Ching	6.54779	0.124697	3.2739	3.2739	0.10561	-	62	2	31	HM Liu s.n. China, Sichuan Province, Mt. Emei	This study	GPB + 3% PVP-40	Vicia	3.38	1.8	-	-
Polypodiales	Thelypteridaceae, Thelypteroideae	Amauropelta	bergiana var. bergiana		(Kunze) Ching	37.7508	0.12714	18.8754	6.2918	0.216959	174	174	6	29	Y. Robert s.n.	Clark et al. 2016	Ebihara	Faba	3.4	2.67	KF992414	-
Polypodiales	Thelypteridaceae, Thelypteroideae	Ampelopteris	prolifera		(Retzius) Copeland	24.049	0.3912	12.0245	12.0245	0.334014	-	72	2	36	T. Fujiwara 20181210-6 (HITBC): China, Yunnan, Menglun, Mengla, XTBG	This study	Ebihara	Pisum sativum 'Ctirad'	1.81333	3.6	LC496642	KY427329
Polypodiales	Thelypteridaceae, Thelypteroideae	Christella	Dentata	Cyclosorus dentata	(Forssk.) Brownsey & Jermy	19.3742	0.06846	9.68709	4.84354	0.134543	-	144	4	36	FLBG HM Liu s.n.	Clark et al. 2016	GPB + 3% PVP-40	Pisum	3.44	2.24	EF463284	EF463540
Polypodiales	Thelypteridaceae, Thelypteroideae	Christella	jinghoensis		Ching ex K. H. Shing	20.4206	0.26406	10.2103	5.10516	0.14181	-	144	4	36	T. Fujiwara 20181210-7 (HITBC); China, Yunnan, Menglun, Mengla, XTBG	This study	Ebihara	Pisum sativum 'Ctirad'	2.63333	3.16667	LC496643	-
Polypodiales	Thelypteridaceae, Thelypteroideae	Christella	papilio		(C. Hope) Holttum	11.1101	0.28362	5.55504	5.55504	0.154307	-	72	2	36	T. Fujiwara 20190102-16 (HITBC): China, Yunnan, Dehong Dai and Jingpo Autonomous Prefecture (24°37'12.1"N 97°35'07.7"E)	This study	Ebihara	Pisum sativum 'Ctirad'	2.90667	2.96333	JN572327	-
Polypodiales	Thelypteridaceae, Thelypteroideae	Parathelypteris	Noveboracensis	Thelypteris noveboracensis	(L.) Ching	8.79222	0.026406	4.39611	4.39611	0.162819	-	54	2	27	Canada: Ontario, Huntsville: 45 27'15"N, 79 01'08"W, 94918 (OAC)	Bainard et al. (2011)	LB01 1% PVP	Secale	-	-	EF463293	EF463549
Polypodiales	Thelypteridaceae, Thelypteroideae	Parathelypteris	Noveboracensis	Thelypteris noveboracensis	(L.) Nieuwl.	8.84112	0.03912	4.42056	4.42056	0.163724	-	54	2	27	Canada: Ontario, Royal Botanical Gardens Nature Sanctuaries, Burlington (43°17’26”N, 79°52’32”W), TAH161	Henry et al. (2015)	LB01 1% PVP	Secale	4.47	4.33	-	-
Polypodiales	Thelypteridaceae, Thelypteroideae	Pronephrium	asperum	Cyclosorus asplerum	(C.Presl) Holttum	26.3473	0.35208	13.1737	6.58683	0.182968	-	144	4	36	RBGK 1986-1337	Clark et al. 2016	GPB + 3% PVP-40	Allium	1.67	1.75	EF463301	-
Polypodiales	Thelypteridaceae, Thelypteroideae	Pronephrium	simplex		(Hook.) Holttum	14.6113	0.08802	7.30566	7.30566	0.202935	-	72	2	36	MEG-18H-39 (HITBC):China, Hainan (18°54'22.8708"N, 109°40'43.1796"E)	This study	Ebihara	Pisum sativum 'Ctirad'	2.9	4.4	LC496644	EF463557
Polypodiales	Thelypteridaceae, Thelypteroideae	Pseudocyclosorus	tylodes		(Kunze) Ching	12.5771	0.47922	6.28854	6.28854	0.179673	-	70	2	35	FRG-201901-127 (HITBC): China, Yunnan, Dehong Dai and Jingpo Autonomous Prefecture (24°36'52.5"N 97°35'59.3"E)	This study	Ebihara	Pisum sativum 'Ctirad'	2.935	1.71	EF463302	EF463558
Polypodiales	Thelypteridaceae, Thelypteroideae	Sphaerostephanos	Arbuscula	Cyclosorus arbusculum	(Willd.) Holttum	18.7874	0.16626	9.39369	9.39369	0.260936	72	72	2	36	Y. Robert s.n.	Clark et al. 2016	Ebihara	Faba	2.84	2.24	KF992516	-
Polypodiales	Thelypteridaceae, Thelypteroideae	Thelypteris	palustris subsp. pubescens	Thelypteris palustris	(Lawson) Fraser-Jenk.	14.846	0.09291	7.42302	7.42302	0.212086	-	70	2	35	Canada: Ontario, Robertson Tract: 43 31'06"N, 80 00'02"W, 94893 (OAC)	Bainard et al. (2011)	LB01 1% PVP	Pisum	-	-	-	-
Polypodiales	Thelypteridaceae, Thelypteroideae	Thelypteris	palustris subsp. pubescens	Thelypteris palustris	(Lawson) Fraser-Jenk.	15.2568	0.06846	7.6284	7.6284	0.217954	-	70	2	35	Canada: Ontario, Robertson Tract, Halton Region (43°31’06”N, 80°00’02”W), TAH124	Henry et al. (2015)	LB01 1% PVP	Vicia	5.27	5.15	-	-
Polypodiales	Thelypteridaceae, Thelypteroideae	Thelypteris	palustris subsp. pubescens	Thelypteris palustris	(Lawson) Fraser-Jenk.	15.3839	0.01956	7.69197	7.69197	0.219771	-	70	2	35	Canada: Ontario, Little Tract, Guelph (43°27’49”N, 80°15’22”W), TAH86	Henry et al. (2015)	LB01 1% PVP	Vicia	5.79	4.54	-	-
Polypodiales	Thelypteridaceae, Thelypteroideae	Thelypteris	palustris subsp. pubescens	Thelypteris palustris	(Lawson) Fraser-Jenk.	15.5698	0.12714	7.78488	7.78488	0.222425	-	70	2	35	Canada: Ontario, Preservation Park, Guelph (43°30’41”N, 80°13’26”W), TAH65	Henry et al. (2015)	LB01 1% PVP	Vicia	4.32	4.65	-	-
Polypodiales	Thelypteridaceae, Thelypteroideae	Thelypteris	palustris subsp. pubescens	Thelypteris palustris	(Lawson) Fraser-Jenk.	15.5698	0.06846	7.78488	7.78488	0.222425	-	70	2	35	Canada: Ontario, Starkey’s Loop, Guelph (43°32’38”N, 80°09’24”W), TAH107	Henry et al. (2015)	LB01 1% PVP	Vicia	5.77	4.89	-	-
Polypodiales	Thelypteridaceae, Thelypteroideae	Thelypteris	palustris subsp. pubescens	Thelypteris palustris	(Lawson) Fraser-Jenk.	15.7849	0.0978	7.89246	7.89246	0.225499	-	70	2	35	Canada: Ontario, University of Guelph Arboretum, Guelph (43°32’27”N, 80°12’55”W), TAH102	Henry et al. (2015)	LB01 1% PVP	Vicia	5.61	5.76	U05947	AY612713
Polypodiales	Thelypteridaceae, Thelypteroideae	Thelypteris	palustris		Schott	14.494	0.02	7.24698	7.24698	0.207057	-	70	2	35	Kuo4440 (TAIF)	Kuo&Li2019	LB01	Nicotiana tabacum xanthi	3.57	3.63	-	-
Polypodiales	Athyriaceae	Athyrium	asplenioides var. angustum		(Willd.) T.Moore	13.203	-	6.6015	6.6015	0.165038	-	80	2	40	USA: Wisconsin/Michigan, DOB0363 (WIS)	Bai et al. (2012)	LB01 / Otto I/II	Raphanus	-	-	-	-
Polypodiales	Athyriaceae	Athyrium	asplenioides var. angustum		(Willd.) T.Moore	14.0832	0.007824	7.0416	7.0416	0.17604	-	80	2	40	Canada: Ontario, Robertson Tract: 43 31'06"N, 80 00'02"W, 94900 (OAC)	Bainard et al. (2011)	LB01 1% PVP	Pisum	-	-	-	-
Polypodiales	Athyriaceae	Athyrium	asplenioides var. angustum		(Willd.) T.Moore	14.0832	0.03912	7.0416	7.0416	0.17604	-	80	2	40	Canada: Ontario, Preservation Park, Guelph (43°30’41”N, 80°13’26”W), TAH66	Henry et al. (2015)	LB01 1% PVP	Vicia	5.35	4.1	-	-
Polypodiales	Athyriaceae	Athyrium	asplenioides var. angustum		(Willd.) T.Moore	14.1028	0.06846	7.05138	7.05138	0.176285	-	80	2	40	Canada: Ontario, Starkey’s Loop, Guelph (43°32’38”N, 80°09’24”W), TAH109	Henry et al. (2015)	LB01 1% PVP	Vicia	6.19	4.7	-	-
Polypodiales	Athyriaceae	Athyrium	asplenioides var. angustum		(Willd.) T.Moore	14.1125	0.07824	7.05627	7.05627	0.176407	-	80	2	40	Canada: Ontario, Robertson Tract, Halton Region (43°31’06”N, 80°00’02”W), TAH130	Henry et al. (2015)	LB01 1% PVP	Vicia	5.81	4.61	KF186509	-
Polypodiales	Athyriaceae	Athyrium	asplenioides var. angustum		(Willd.) T.Moore	14.1712	0.17604	7.08561	7.08561	0.17714	-	80	2	40	Canada: Ontario, Little Tract, Guelph (43°27’49”N, 80°15’22”W), TAH80, TAH85	Henry et al. (2015)	LB01 1% PVP	Vicia	5.82	4.27	-	-
Polypodiales	Athyriaceae	Athyrium	asplenioides var. angustum		(Willd.) T.Moore	14.181	0.0489	7.0905	7.0905	0.177262	-	80	2	40	Canada: Ontario, University of Guelph Arboretum, Guelph (43°32’27”N, 80°12’55”W), TAH95	Henry et al. (2015)	LB01 1% PVP	Vicia	5.99	5	-	-
Polypodiales	Athyriaceae	Athyrium	asplenioides var. angustum		(Willd.) T.Moore	14.181	0.1467	7.0905	7.0905	0.177262	-	80	2	40	Canada: Ontario, Wagg’s Woods, Mindemoya (45°43’56”N, 82°10’00”W), TAH133	Henry et al. (2015)	LB01 1% PVP	Vicia	6.04	4.32	-	-
Polypodiales	Athyriaceae	Athyrium	asplenioides var. angustum		(Willd.) T.Moore	15.0319	0.44988	7.51593	7.51593	0.187898	-	80	2	40	Canada: Ontario, Royal Botanical Gardens Nature Sanctuaries, Burlington (43°17’26”N, 79°52’32”W), TAH167	Henry et al. (2015)	LB01 1% PVP	Vicia	5.88	5.19	-	-
Polypodiales	Athyriaceae	Athyrium	cuspidatum		(Beddome) M. Kato	14.2299	0.3423	7.11495	7.11495	0.177874	-	80	2	40	FRG-201901-140 (HITBC): China, Yunnan, Dehong Dai and Jingpo Autonomous Prefecture (24°37'12.1"N 97°35'07.7"E)	This study	Ebihara	Pisum sativum 'Ctirad'			EU329029	MG183356
Polypodiales	Athyriaceae	Athyrium	foliosum		T. Moore ex R. Sim	16.8314	0.38142	8.41569	8.41569	0.210392	-	80	2	40	FRG-201901-158 (HITBC): China, Yunnan, Dehong Dai and Jingpo Autonomous Prefecture (24°48'59.0"N 97°44'05.1"E)	This study	Ebihara	Pisum sativum 'Ctirad'			MG183232	-
Polypodiales	Athyriaceae	Athyrium	sp.		-	29.2226	0.0978	14.6113	7.30566	0.182641	-	160	4	40	FRG-201812-61 (HITBC): China, Yunnan, Baoshan (25°21'31.2"N 98°13'30.1"E)	This study	Ebihara	Pisum sativum 'Ctirad'			-	-
Polypodiales	Athyriaceae	Deparia	acrostichoides		(Sw.) M.Kato	18.1126	0.121272	9.05628	9.05628	0.226407	-	80	2	40	Canada: Ontario, Robertson Tract: 43 31'06"N, 80 00'02"W, 94890 (OAC)	Bainard et al. (2011)	LB01 1% PVP	Pisum	-	-	-	-
Polypodiales	Athyriaceae	Deparia	acrostichoides		(Sw.) M.Kato	18.3766	0.08802	9.18831	9.18831	0.229708	-	80	2	40	Canada: Ontario, Robertson Tract, Halton Region (43°31’06”N, 80°00’02”W), TAH117	Henry et al. (2015)	LB01 1% PVP	Secale	5.71	4.69	KF186515	-
Polypodiales	Athyriaceae	Deparia	boryana		(Willd.) M.Kato	30.142	0.28362	15.071	7.53549	0.188387	-	160	4	40	FRG-201812-43 (HITBC): China, Yunnan, Baoshan (25°09'41.6"N 98°20'44.1"E)	This study	Ebihara	Pisum sativum 'Ctirad'	1.73	2.15667	-	-
Polypodiales	Athyriaceae	Deparia	boryana		(Willd.) M.Kato	37.6726	0.16626	18.8363	9.41814	0.235454	-	160	4	40	Y. Robert s.n.	Clark et al. 2016	Ebihara	Faba	2.77	2.68	KX656064	-
Polypodiales	Athyriaceae	Deparia	japonica	Lunathyrium japonicum	(Thunb.) M.Kato	41.5552	0.70416	20.7776	6.92587	0.173147	-	240	6	40	HBL 1995-6090	Clark et al. 2016	Ebihara	Faba	2.85	2.52	LC421957	-
Polypodiales	Athyriaceae	Deparia	petersenii		(Kunze) M.Kato	28.4011	0.21516	14.2006	7.10028	0.177507	-	160	4	40	T. Fujiwara 20181113-13 (HITBC): China, Yunnan, Menglun, Mengla, XTBG	This study	Ebihara	Pisum sativum 'Ctirad'	1.97	3.16667	LC496645	MG183433
Polypodiales	Athyriaceae	Deparia	sp.		-	16.0196	0.1467	8.00982	8.00982	0.200245	-	80	2	40	FRG-201901-182 (HITBC): China, Yunnan, Dehong Dai and Jingpo Autonomous Prefecture (24°48'59.0"N 97°44'05.1"E)	This study	Ebihara	Pisum sativum 'Ctirad'	-	-	-	-
Polypodiales	Athyriaceae	Diplazium	arborescens		Bory ex Sw.	21.8485	0.06846	10.9243	10.9243	0.266445	-	82	2	41	Y. Robert s.n.	Clark et al. 2016	Ebihara	Faba	3.33	2.43	KF992475	-
Polypodiales	Athyriaceae	Diplazium	australe	Asplenium australe	(R.Br.) Wakef.	24.939	0.08802	12.4695	6.23475	0.152067	-	164	4	41	RBGE 19781685	Clark et al. 2016	GPB + 3% PVP-40	Pisum	3.94	2.07	KC254392	KC254318
Polypodiales	Athyriaceae	Diplazium	donianum		(Mett.) Tardieu	29.4867	0.08802	14.7433	9.8289	0.239729	-	123	3	41	T. Fujiwara 20181030-4 (HITBC): China, Yunnan, Menglun, Mengla, XTBG	This study	Ebihara	Pisum sativum 'Ctirad'	2.71667	4.23333	LC496648	KC254349
Polypodiales	Athyriaceae	Diplazium	pinnatifipinnatum		(Hook.) T.Moore	30.23	0.72372	15.115	10.0767	0.245772	-	123	3	41	T. Fujiwara 20181113-14 (HITBC): China, Yunnan, Menglun, Mengla, XTBG	This study	Ebihara	Pisum sativum 'Ctirad'	2.03667	3.24667	LC496647	-
Polypodiales	Athyriaceae	Diplazium	proliferum		(Lam.) Thouars	42.2007	0.13692	21.1003	10.5502	0.257321	-	164	4	41	Y. Robert s.n.	Clark et al. 2016	Ebihara	Faba	3.33	2.95	EF463315	EF463577
Polypodiales	Athyriaceae	Diplazium	spectabile		(Wallich ex Mettenius) Ching	20.538	0.36186	10.269	10.269	0.250463	-	82	2	41	FRG-201901-183 (HITBC): China, Yunnan, Dehong Dai and Jingpo Autonomous Prefecture (24°48'59.0"N 97°44'05.1"E)	This study	Ebihara	Pisum sativum 'Ctirad'	2.53333	3.54667	KC254388	KC254313
Polypodiales	Athyriaceae	Diplazium	sp.		-	20.5576	0.56724	10.2788	10.2788	0.250702	-	82	2	41	MEG-18Y-84 (HITBC): China, Yunnan, Pingbian (22°55.0814’N, 103°41.8666’E)	This study	Ebihara	Pisum sativum 'Ctirad'	2.53	3.21	LC496646	-
Polypodiales	Woodsiaceae	Woodsia	alpina		(Bolton) Gray	6.15651	0.179952	3.07825	3.07825	0.0789296	>60(70)	78	2	39	Poland: Sudetes Mts.	Kruk et al. (2015)	Galbraith 1% PVP-10	Secale	-	-	KP226759	-
Polypodiales	Woodsiaceae	Woodsia	ilvensis		(L.) R.Br.	7.37608	0.08802	3.68804	3.68804	0.0945651	-	78	2	39	Poland: Gorce Mts.	Kruk et al. (2015)	Galbraith 1% PVP-10	Secale	-	-	KP226768	JF832183
Polypodiales	Woodsiaceae	Woodsia	ilvensis		(L.) R.Br.	8.1663	0.05868	4.08315	4.08315	0.099589	-	82	2	41	Canada: Ontario, Caragana Lake, Thunder Bay District (49.225197°N, −86.748504°W), TAH170	Henry et al. (2015)	LB01 1% PVP	Secale	8.05	4.62	-	-
Polypodiales	Woodsiaceae	Woodsia	oregana subsp. cathcartiana		(B.L.Rob.) Windham	17.0074	0.22494	8.50371	4.25185	0.111891	-	152	4	38	Canada: Ontario, Wagg’s Woods, Mindemoya (45°43’56”N, 82°10’00”W), TAH139	Henry et al. (2015)	LB01 1% PVP	Vicia	5.98	5.01	KF186523	-
Polypodiales	Woodsiaceae	Woodsia	pulchella cf.		Bertol.	4.7609	0.096822	2.38045	2.38045	0.0610372	-	78	2	39	Poland: Koński Żleb, Tatra Mts.	Kruk et al. (2015)	Galbraith 1% PVP-10	Secale	-	-	-	-
Polypodiales	Woodsiaceae	Woodsia	polystichoides		D.C.Eaton	9.39858	3.78486	4.69929	4.69929	0.114617	-	82	2	41	Kuo4431 (TAIF)	Kuo&Li2019	LB01	Nicotiana tabacum xanthi	3.87	2.9	HQ380213	JF832186
Polypodiales	Woodsiaceae	Woodsia	manchuriensis		Hook.	12.0783	3.97068	6.03915	6.03915	0.183005	-	66	2	33	Kuo4435 (TAIF)	Kuo&Li2019	LB01	Nicotiana tabacum xanthi	4.06	3.04	JN168021	JF832179
Polypodiales	Woodsiaceae	Woodsia	polystichoides		D.C.Eaton	8.39124	4.4499	4.19562	4.19562	0.102332	-	82	2	41	Kuo4448 (TAIF)	Kuo&Li2019	LB01	Nicotiana tabacum xanthi	4.55	2.98	-	-
Polypodiales	Blechnaceae, Blechnoideae	Austroblecnum	microphyllum	Blechnum microphyllum	(Goldm.) Gasper & V.AO.Dittrich	17.4964	0.33252	8.74821	-	-	-	-	-	-	HBL 2014-0436	Clark et al. 2016	Ebihara	Faba	2.67	2.54	-	-
Polypodiales	Blechnaceae, Blechnoideae	Brainea	insigne		(Hook.) C.M.Kuo	20.1761	0.06846	10.0881	10.0881	0.288231	-	70	2	35	FLBG HM Liu s.n.	Clark et al. 2016	GPB + 3% PVP-40	Pisum	3.4	1.92	AB040576	-
Polypodiales	Blechnaceae, Blechnoideae	Lomaria	nuda	Blechnum nudum	(Labill.) Willd.	25.2128	0.06846	12.6064	12.6064	0.450229	-	56	2	28	Cult., orig. from NSW, M. Christenhusz (PG)	Clark et al. 2016	Ebihara	Pisum	2.26	2.65	KJ170821	-
Polypodiales	Blechnaceae, Blechnoideae	Lomariocycas	tabulare		(Thunbg.) Gasper & A.R.Sm.	30.3669	0.978	15.1835	-	-	-	-	-	-	LHM s.n.: Madagascar	This study		Pisum sativum 'Ctirad'	1.98	3.095
Polypodiales	Blechnaceae, Blechnoideae	Oceanopteris	francii	Blechnum franciii	(Rosenst.) Gasper & Salino	29.4574	0.0489	14.7287	-	-	-	-	-	-	Helsinki 2011-0597	Christenhusz	Ebihara	Faba	2.03	2.08	-	-
Polypodiales	Blechnaceae, Blechnoideae	Sadleria	cyatheoides		Kaulf.	18.7189	0.18582	9.35946	9.35946	0.28362	-	66	2	33	RBGK 1991-1232	Clark et al. 2016	GPB + 3% PVP-40	Pisum sativum 'Ctirad'	2.11	2.66	AB040585	-
Polypodiales	Blechnaceae, Blechnoideae	Struthiopteris	spicant		(L.) Weiss.	14.3179	0.07824	7.15896	7.15896	0.210558	-	68	2	39	LHM s.n.: Benmoore Scotland	This study	Ebihara	Pisum	1.98	3.095	-
Polypodiales	Blechnaceae, Blechnoideae	Struthiopteris	spicant	Blechnum spicant	(L.) Weiss.	12.5869	0.22494	6.29343	6.29343	0.185101	-	68	2	39	Bosnia and Herzegovina: Kladanj (University of Sarajevo)	Pustahija et al. (2013)	Galbraith + 10mM sodium metabisulfite and 1% PVP-10	Pisum sativum 'Ctirad'	-	-	AB040571	JF832157
Polypodiales	Blechnaceae, Stenochlaenoideae	Stenochlaena	tenuifolia		(Desv.) T.Moore	29.1248	0.1467	14.5624	7.28121	0.196789	-	148	4	37	LHM s.n.: Madagascar	This study			1.82667	3.98667	-	-
Polypodiales	Blechnaceae, Stenochlaenoideae	Stenochlaena	tenuifolia		(Desv.) T.Moore	29.1248	0.0978	14.5624	7.28121	0.196789	-	148	4	37	RBGK 1988-3183	Clark et al. 2016	GPB + 3% PVP-40	Faba	2.47	2.54	U05945	EF463358
Polypodiales	Blechnaceae, Woodwardioideae	Woodwardia	fimbriata		Sm.	32.5381	0.13692	16.269	16.269	0.478501	-	68	2	34	M. Christenhusz 6826	Clark et al. 2016	Ebihara	Faba	2.45	2.16	AY137662	-
Polypodiales	Blechnaceae, Woodwardioideae	Woodwardia	prolifera var. formosana		(Rosenstock) Ching	39.4819	0	19.7409	19.7409	0.580616	-	68	2	34	TBG cult. No. 149712: Taiwan, Hualien co: Baiyang Waterfall Trail , Taroko National Park, N: 24°11′11.9″E: 121°29′03.6″, 463m alt.	This study	Ebihara	Pisum	1.33	4.91	AB575060	JN168029
Polypodiales	Blechnaceae, Woodwardioideae	Woodwardia	unigemata		(Mak.) Nakai	36.0393	0.17604	18.0196	18.0196	0.52999	-	68	2	34	RBGK 1961-19402	Clark et al. 2016	Ebihara	Faba	2.32	2.19	AB575061	JF832187
Polypodiales	Onocleaceae	Matteuccia	orientalis		(Hook.) Hook.	28.9488	0.59658	14.4744	14.4744	0.36186	-	80	2	40	Cult., M. Christenhusz	Clark et al. 2016	Ebihara	Allium	2.49	2.53	AB575063	JF832176
Polypodiales	Onocleaceae	Onoclea	sensibilis		L.	30.0539	0.03912	15.027	15.027	0.406134	-	74	2	37	Canada: Ontario, University of Guelph Arboretum, Guelph (43°32’27”N, 80°12’55”W), TAH100	Henry et al. (2015)	LB01 1% PVP	Secale	6.63	4.72	KF186532	EF463488
Polypodiales	Onocleaceae	Onoclea	sensibilis		L.	30.318	-	15.159	10.106	0.409703	-	74	3	37	USA: Wisconsin/Michigan, DOB0205 (WIS)	Bai et al. (2012)	LB01 / Otto I/II	Pisum	-	-	-	-
Polypodiales	Onocleaceae	Onoclea	sensibilis		L.	30.3962	0.086064	15.1981	15.1981	0.41076	-	74	2	37	Canada: Ontario, Robertson Tract: 43 31'06"N, 80 00'02"W, 94903 (OAC)	Bainard et al. (2011)	LB01 1% PVP	Pisum	-	-	-	-
Polypodiales	Onocleaceae	Onoclea	sensibilis		L.	30.5038	0.13692	15.2519	15.2519	0.412214	-	74	2	37	Canada: Ontario, Starkey’s Loop, Guelph (43°32’38”N, 80°09’24”W), TAH103	Henry et al. (2015)	LB01 1% PVP	Secale	5.84	4.86	-	-
Polypodiales	Onocleaceae	Onoclea	sensibilis		L.	30.7679	0.41076	15.3839	15.3839	0.415782	-	74	2	37	Canada: Ontario, Royal Botanical Gardens Nature Sanctuaries, Burlington (43°17’26”N, 79°52’32”W), TAH165	Henry et al. (2015)	LB01 1% PVP	Secale	6.87	6.25	-	-
Polypodiales	Onocleaceae	Onoclea	sensibilis		L.	31.1493	0.4401	15.5747	15.5747	0.420936	-	74	2	37	Canada: Ontario, Robertson Tract, Halton Region (43°31’06”N, 80°00’02”W), ATH113	Henry et al. (2015)	LB01 1% PVP	Secale	4.72	5.33	-	-
Polypodiales	Onocleaceae	Pentarhizidium	struthiopteris var. pensylvanica	Matteuccia struthiopteris var. pensylvanica	(Willd.) B.Boivin	25.8877	0.20538	12.9438	12.9438	0.323596	-	80	2	40	Canada: Ontario, Robertson Tract, Halton Region (43°31’06”N, 80°00’02”W), TAH129	Henry et al. (2015)	LB01 1% PVP	Secale	6.02	5.05	-	-
Polypodiales	Onocleaceae	Pentarhizidium	struthiopteris var. pensylvanica	Matteuccia struthiopteris var. pensylvanica	(Willd.) B.Boivin	26.3278	0.282642	13.1639	13.1639	0.329097	-	80	2	40	Canada: Ontario, Robertson Tract: 43 31'06"N, 80 00'02"W, 94904 (OAC)	Bainard et al. (2011)	LB01 1% PVP	Zea	-	-	-	-
Polypodiales	Onocleaceae	Pentarhizidium	struthiopteris var. pensylvanica	Matteuccia struthiopteris var. pensylvanica	(Willd.) B.Boivin	26.3571	0.12714	13.1785	13.1785	0.329464	-	80	2	40	Canada: Ontario, Wagg’s Woods, Mindemoya (45°43’56”N, 82°10’00”W), TAH140	Henry et al. (2015)	LB01 1% PVP	Secale	5.58	5.01	KF186521	KC254276
Polypodiales	Rachidosoraceae	Rhachidosorus	truncatus		Ching	15.6578	0.47922	7.82889	-	-	-	-	-	-	T. Fujiwara 20181122-14 (HITBC): China, Yunnan, Menglun, Mengla, XTBG	This study	Ebihara	Pisum sativum 'Ctirad'	2.375	2.28	-	-
Polypodiales	Didymochlaenceae	Didymochlaena	truncatula		(Sw.) J.Sm.	31.5601	0.13692	15.78	15.78	0.384879	-	82	2	41	Helsinki 2011-1064	Christenhusz	Ebihara	Faba	2.53	2.99	JF303975	KM114072
Polypodiales	Dryopteridaceae, Dryopteroideae	Arachniodes	caudata		Ching	17.1346	0.1467	8.56728	8.56728	0.208958	-	82	2	41	T. Fujiwara 20181122-20 (HITBC): China, Yunnan, Menglun, Mengla, XTBG	This study	Ebihara	Pisum sativum 'Ctirad'			LC496658	EF450482
Polypodiales	Dryopteridaceae, Dryopteroideae	Arachniodes	aristata cf.		(G. Forster) Tindale	17.6236	0.26406	8.81178	8.81178	0.214921	-	82	2	41	T. Fujiwara 20181122-2 (HITBC): China, Yunnan, Menglun, Mengla, XTBG	This study	GPB + 3% PVP-40	Pisum sativum 'Ctirad'			LC496657	EF463379
Polypodiales	Dryopteridaceae, Dryopteroideae	Arachniodes	hainanense		(Ching) Ching	16.0396	0.837771	8.01979	8.01979	0.195605	-	82	2	41	MEG-19H-56 (HITBC): Hainan	This study	Ebihara	Pisum sativum 'Ctirad'	3.91667	4.84	MK013418	-
Polypodiales	Dryopteridaceae, Dryopteroideae	Arachniodes	sp		-	17.2324	0.17604	8.61618	8.61618	0.210151	-	82	2	41	T. Fujiwara 20181122-3 (HITBC): China, Yunnan, Menglun, Mengla, XTBG	This study	GPB + 3% PVP-40	Pisum sativum 'Ctirad'			-	-
Polypodiales	Dryopteridaceae, Dryopteroideae	Arachniodes	rhomboidea		(Schott) Ching	22.5918	0.23472	11.2959	5.64795	0.137755	-	164	4	41	T. Fujiwara 20181122-13 (HITBC): China, Yunnan, Menglun, Mengla, XTBG	This study	GPB + 3% PVP-40	Pisum sativum 'Ctirad'			LC496656	-
Polypodiales	Dryopteridaceae, Dryopteroideae	Arachniodes	quadpinnata		(Hayata) Serizawa	15.4817	0.54768	7.74087	7.74087	0.188802	-	82	2	41	FRG-201901-188 (HITBC): China, Yunnan, Dehong Dai and Jingpo Autonomous Prefecture (24°49'38.2"N 97°43'58.2"E)	This study	Ebihara	Pisum sativum 'Ctirad'			-	-
Polypodiales	Dryopteridaceae, Dryopteroideae	Arachniodes	sp.		-	17.0368	0.1467	8.51838	8.51838	0.207765	-	82	2	41	T. Fujiwara 20181122-4 (HITBC): China, Yunnan, Menglun, Mengla, XTBG	This study	GPB + 3% PVP-40	Pisum sativum 'Ctirad'			-	-
Polypodiales	Dryopteridaceae, Dryopteroideae	Ctenitis	sinii	as Ataxipteris sinii	(Ching) Ohwi	17.8974	0.02934	8.9487	8.9487	0.218261	-	82	2	41	FLBG HM Liu s.n.	Clark et al. 2016	GPB + 3% PVP-40	Pisum	3.3	1.67	D43898	KJ196464
Polypodiales	Dryopteridaceae, Dryopteroideae	Ctenitis	subglandulosa			14.2592	0.336432	7.12962	7.12962	0.173893	-	82	2	41	LHM2658 (HITBC): China, Sichuan, Dujiangyan, Mt. Qingcheng		Ebihara	Pisum sativum 'Ctirad'	3.98	4.485	AB575099	KJ196426
Polypodiales	Dryopteridaceae, Dryopteroideae	Cyrtomium	falcatum subsp. australe		S.Matsumoto ex S.Matsumoto et Ebihara	15.472	0.0978	7.73598	7.73598	0.188682	-	82	2	41	TBG cult. A2-54	This study	GPB+3%PVP	Pisum sativum Citrad	2.57	3.475	-	-
Polypodiales	Dryopteridaceae, Dryopteroideae	Cyrtomium	falcatum subsp. littorale		S.Matsumoto ex S.Matsumoto et Ebihara	15.6773	0.16626	7.83867	7.83867	0.191187	-	82	2	41	TBG. cult. A1-168	This study	GPB+3%PVP	Pisum sativum Citrad	1.515	2.125	AB575104	EF463387
Polypodiales	Dryopteridaceae, Dryopteroideae	Cyrtomium	fortunei var. clivicola		(Makino) Tagawa	23.7263	0.37164	11.8631	7.90876	0.192897	-	123	3	41	TBG cult. No. 153075	This study	Ebihara	Pisum sativum Citrad	2.055	2.175	-	-
Polypodiales	Dryopteridaceae, Dryopteroideae	Cyrtomium	fortunei var. intermedium		Tagawa	23.873	0.86064	11.9365	7.95766	0.194089	-	123	3	41	TBG cult. SM080805-4	This study	Ebihara	Pisum sativum Citrad	2.89	5.1	AB575107	EF450471
Polypodiales	Dryopteridaceae, Dryopteroideae	Dryopteris	atrata		(Wallich ex Kunze) Ching	19.3644	-	9.6822	9.6822	0.236151	-	82	2	41	FRG-201812-24 (HITBC): China, Yunnan, Baoshan (25°18'07.6"N 98°47'21.0"E)	This study	Ebihara	Pisum sativum Citrad	2.28	4.67	DQ508771	-
Polypodiales	Dryopteridaceae, Dryopteroideae	Dryopteris	barbigera		(T. Moore ex Hook.) Kuntze	16.1429	1.14426	8.07143	8.07143	0.196864	-	82	2	41	LHM2575 (HITBC), Yunnan count., Shangri-la	This study	Ebihara	Pisum sativum Citrad	2.93333	3.80667	JN189539	-
Polypodiales	Dryopteridaceae, Dryopteroideae	Dryopteris	bernieri		Tardieu	38.4158	0.20538	19.2079	9.60396	0.234243	164	164	4	41	Y. Robert s.n.	Clark et al. 2016	Ebihara	Faba	3.25	2.91	KY073638	-
Polypodiales	Dryopteridaceae, Dryopteroideae	Dryopteris	borreri		(Newm.) Oberh. & Tavel	25.4378	0.159414	12.7189	8.47926	0.206811	123	123	3	41	Czech Republic, Slovakia, Austria & Poland (PR)	Ekrt et al. (2009)	Otto I/II	Vicia	1.62-2.97	-	AY268847	-
Polypodiales	Dryopteridaceae, Dryopteroideae	Dryopteris	cambrensis		(Fraser-Jenk.) Beitel & W.R.Buck	24.626	0.064548	12.313	8.20868	0.200212	ca. 123	123	3	41	Czech Republic, Slovakia, Austria & Poland (PR)	Ekrt et al. (2009)	Otto I/II	Vicia	2.17-2.86	-	-	-
Polypodiales	Dryopteridaceae, Dryopteroideae	Dryopteris	carthusiana		(Vill.) H.P.Fuchs	30.9146	0.35208	15.4573	7.72864	0.188504	-	164	4	41	Canada: Ontario, Starkey’s Loop, Guelph (43°32’38”N, 80°09’24”W), TAH105	Henry et al. (2015)	LB01 1% PVP	Secale	8.23	4.96	KF186505	-
Polypodiales	Dryopteridaceae, Dryopteroideae	Dryopteris	carthusiana		(Vill.) H.P.Fuchs	31.5894	-	15.7947	7.89735	0.192618	-	164	4	41	USA: Wisconsin/Michigan, DOB0150 (WIS)	Bai et al. (2012)	LB01 / Otto I/II	Vicia	-	-	-	-
Polypodiales	Dryopteridaceae, Dryopteroideae	Dryopteris	carthusiana		(Vill.) H.P.Fuchs	32.4794	0.11736	16.2397	8.11984	0.198045	-	164	4	41	Canada: Ontario, Robertson Tract, Halton Region (43°31’06”N, 80°00’02”W), TAH114	Henry et al. (2015)	LB01 1% PVP	Secale	6.76	4.85	-	-
Polypodiales	Dryopteridaceae, Dryopteroideae	Dryopteris	carthusiana		(Vill.) H.P.Fuchs	32.763	0.31296	16.3815	8.19075	0.199774	-	164	4	41	Canada: Ontario, Wagg’s Woods, Mindemoya (45°43’56”N, 82°10’00”W), TAH134	Henry et al. (2015)	LB01 1% PVP	Secale	6.05	4.09	-	-
Polypodiales	Dryopteridaceae, Dryopteroideae	Dryopteris	carthusiana		(Vill.) H.P.Fuchs	32.8706	0.418584	16.4353	8.21764	0.20043	-	164	4	41	USA: eastern New York and northwestern Vermont	Testo et al. (2015)	LB01 1% PVP-40	Pisum	-	-	-	-
Polypodiales	Dryopteridaceae, Dryopteroideae	Dryopteris	carthusiana		(Vill.) H.P.Fuchs	33.0857	0.187776	16.5429	8.27143	0.201742	-	164	4	41	Canada: Ontario, Robertson Tract: 43 31'06"N, 80 00'02"W, mean of 2 pop. 94885 (OAC), 94886 (OAC)	Bainard et al. (2011)	LB01 1% PVP	Pisum	-	-	-	-
Polypodiales	Dryopteridaceae, Dryopteroideae	Dryopteris	carthusiana		(Vill.) H.P.Fuchs	34.054	0.37164	17.027	8.51349	0.207646	-	164	4	41	Canada: Ontario, Little Tract, Guelph (43°27’49”N, 80°15’22”W), TAH84	Henry et al. (2015)	LB01 1% PVP	Pisum	6.14	6.06	-	-
Polypodiales	Dryopteridaceae, Dryopteroideae	Dryopteris	carthusiana		(Vill.) H.P.Fuchs	34.3278	-	17.1639	8.58195	0.209316	-	164	4	41	USA: Wisconsin/Michigan, DOB0677 (WIS)	Bai et al. (2012)	LB01 / Otto I/II	Vicia	-	-	-	-
Polypodiales	Dryopteridaceae, Dryopteroideae	Dryopteris	carthusiana		(Vill.) H.P.Fuchs	34.6212	-	17.3106	8.6553	0.211105	-	164	4	40	USA: Wisconsin/Michigan, DOB0735 (WIS)	Bai et al. (2012)	LB01 / Otto I/II	Pisum	-	-	-	-
Polypodiales	Dryopteridaceae, Dryopteroideae	Dryopteris	carthusiana		(Vill.) H.P.Fuchs	34.7386	0.21516	17.3693	8.68464	0.21182	-	164	4	41	Canada: Ontario, rare Charitable Research Reserve, Cambridge (43°22’35”N, 80°20’23”W), TAH75	Henry et al. (2015)	LB01 1% PVP	Pisum	4.84	5.4	-	-
Polypodiales	Dryopteridaceae, Dryopteroideae	Dryopteris	clintoniana		(D.C.Eat.) Dowell	44.4305	0.27384	22.2153	7.40509	0.180612	-	246	6	41	Canada: Ontario, Preservation Park, Guelph (43°30’41”N, 80°13’26”W), TAH64	Henry et al. (2015)	LB01 1% PVP	Secale	9.38	5.22	-	-
Polypodiales	Dryopteridaceae, Dryopteroideae	Dryopteris	clintoniana		(D.C.Eat.) Dowell	45.9269	0.27384	22.9634	7.65448	0.186695	-	246	6	41	Canada: Ontario, Starkey’s Loop, Guelph (43°32’38”N, 80°09’24”W), TAH110	Henry et al. (2015)	LB01 1% PVP	Secale	7.81	4.66	-	-
Polypodiales	Dryopteridaceae, Dryopteroideae	Dryopteris	clintoniana		(D.C.Eat.) Dowell	46.2496	0.64059	23.1248	7.70827	0.188007	-	246	6	41	Canada: Ontario, Robertson Tract: 43 31'06"N, 80 00'02"W, mean of 2 pop. 94895 (OAC), 94902 (OAC)	Bainard et al. (2011)	LB01 1% PVP	Secale	-	-	-	-
Polypodiales	Dryopteridaceae, Dryopteroideae	Dryopteris	clintoniana		(D.C.Eat.) Dowell	46.3181	0.62592	23.159	7.71968	0.188285	-	246	6	41	Canada: Ontario, Robertson Tract, Halton Region (43°31’06”N, 80°00’02”W), TAH123	Henry et al. (2015)	LB01 1% PVP	Secale	6.8	4.91	-	-
Polypodiales	Dryopteridaceae, Dryopteroideae	Dryopteris	clintoniana		(D.C.Eat.) Dowell	46.4746	0.62592	23.2373	7.74576	0.188921	-	246	6	41	Canada: Ontario, University of Guelph Arboretum, Guelph (43°32’27”N, 80°12’55”W), TAH101	Henry et al. (2015)	LB01 1% PVP	Secale	7.93	5.58	KF186502	-
Polypodiales	Dryopteridaceae, Dryopteroideae	Dryopteris	conjugata		Ching	18.8265	0.85086	9.41325	9.41325	0.229591	-	82	2	41	FRG-201812-116 (HITBC): China, Yunnan, Baoshan (25°16'12.3"N 98°24'37.3"E)	This study	Ebihara	Pisum sativum Citrad	3.98	2.15333	AY587116	-
Polypodiales	Dryopteridaceae, Dryopteroideae	Dryopteris	cristata		(L.) A.Gray	32.8608	0.22494	16.4304	8.2152	0.200371	-	164	4	41	Canada: Ontario, Preservation Park, Guelph (43°30’41”N, 80°13’26”W), TAH67	Henry et al. (2015)	LB01 1% PVP	Pisum	6.9	5.01	-	-
Polypodiales	Dryopteridaceae, Dryopteroideae	Dryopteris	cristata		(L.) A.Gray	33.1053	0.41076	16.5526	8.27632	0.201862	-	164	4	41	Canada: Ontario, Robertson Tract: 43 31'06"N, 80 00'02"W, 94894 (OAC)	Bainard et al. (2011)	LB01 1% PVP	Pisum	-	-	-	-
Polypodiales	Dryopteridaceae, Dryopteroideae	Dryopteris	cristata		(L.) A.Gray	33.2618	0.3912	16.6309	8.31544	0.202816	-	164	4	41	USA: eastern New York and northwestern Vermont	Testo et al. (2015)	LB01 1% PVP-41	Pisum	-	-	-	-
Polypodiales	Dryopteridaceae, Dryopteroideae	Dryopteris	cycadina		(Franch. & Sav.) C.Chr.	27.4525	0.07824	13.7262	#VALUE!	#VALUE!	-	-	-	-	Cult., M. Christenhusz 6836 (PG)	Clark et al. 2016	GPB + 3% PVP-40 + 8% Triton	Pisum	2.6	2.61	JN189544	EF450492
Polypodiales	Dryopteridaceae, Dryopteroideae	Dryopteris	diffracta	Acrorumohra diffracta	(Baker) C.Chr.	25.3595	0.2934	12.6798	6.33988	0.154631	-	164	4	41	T. Fujiwara 20181030-7 (HITBC): China, Yunnan, Menglun, Mengla, XTBG	This study	GPB+3%PVP	Pisum sativum 'Ctirad'	3.98	2.15333	LC496708	EF450504
Polypodiales	Dryopteridaceae, Dryopteroideae	Dryopteris	fibrillosissima		Ching	19.1297	-	9.56484	9.56484	0.233289	-	82	2	41	FRG-201812-113 (HITBC): China, Yunnan, Baoshan (25°16'12.3"N 98°24'37.3"E)	This study	Ebihara	Pisum sativum Citrad	2.94	5.75	-	-
Polypodiales	Dryopteridaceae, Dryopteroideae	Dryopteris	filix-mas		(L.) Schott	31.2373	0.13692	15.6187	7.80933	0.190471	-	164	4	41	Canada: Ontario, Robertson Tract, Halton Region (43°31’06”N, 80°00’02”W), TAH115	Henry et al. (2015)	LB01 1% PVP	Secale	6.22	5.16	EF463180	EF463391
Polypodiales	Dryopteridaceae, Dryopteroideae	Dryopteris	filix-mas		(L.) Schott	33.0564	-	16.5282	8.2641	0.201563	164	164	4	41	Czech Republic, Slovakia, Austria & Poland (PR)	Ekrt et al. (2009)	Otto I/II	Vicia	1.57-2.96	-	-	-
Polypodiales	Dryopteridaceae, Dryopteroideae	Dryopteris	goldiana		(Hook.) A.Gray	16.3717	0.086064	8.18586	8.18586	0.199655	-	82	2	41	Canada: Ontario, Robertson Tract: 43 31'06"N, 80 00'02"W, 94899 (OAC)	Bainard et al. (2011)	LB01 1% PVP	Pisum	-	-	-	-
Polypodiales	Dryopteridaceae, Dryopteroideae	Dryopteris	goldiana		(Hook.) A.Gray	16.4695	0.05868	8.23476	8.23476	0.200848	-	82	2	41	Canada: Ontario, Robertson Tract, Halton Region (43°31’06”N, 80°00’02”W), TAH121	Henry et al. (2015)	LB01 1% PVP	Vicia	6.78	5.06	AF537228	EF463392
Polypodiales	Dryopteridaceae, Dryopteroideae	Dryopteris	intermedia		(Muhl. ex Willd.) A.Gray	14.8949	0.412716	7.44747	7.44747	0.181646	-	82	2	41	USA: eastern New York and northwestern Vermont	Testo et al. (2015)	LB01 1% PVP-42	Pisum	-	-	KF186510	-
Polypodiales	Dryopteridaceae, Dryopteroideae	Dryopteris	intermedia		(Muhl. ex Willd.) A.Gray	15.0612	0.64548	7.5306	7.5306	0.183673	-	82	2	41	Canada: Ontario, Little Tract: 43 27'49"N, 80 15'12"W, 94914 (OAC)	Bainard et al. (2011)	LB01 1% PVP	Zea	-	-	-	-
Polypodiales	Dryopteridaceae, Dryopteroideae	Dryopteris	intermedia		(Muhl. ex Willd.) A.Gray	16.9194	-	8.4597	8.4597	0.206334	-	82	2	41	USA: Wisconsin/Michigan, DOB0441 (WIS)	Bai et al. (2012)	LB01 / Otto I/II	Pisum	-	-	-	-
Polypodiales	Dryopteridaceae, Dryopteroideae	Dryopteris	intermedia		(Muhl. ex Willd.) A.Gray	17.0074	0.01956	8.50371	8.50371	0.207408	-	82	2	41	Canada: Ontario, Robertson Tract, Halton Region (43°31’06”N, 80°00’02”W), TAH112	Henry et al. (2015)	LB01 1% PVP	Zea	7.06	5.4	-	-
Polypodiales	Dryopteridaceae, Dryopteroideae	Dryopteris	intermedia		(Muhl. ex Willd.) A.Gray	17.0465	0.2445	8.52327	8.52327	0.207885	-	82	2	41	Canada: Ontario, University of Guelph Arboretum, Guelph (43°32’27”N, 80°12’55”W), TAH96	Henry et al. (2015)	LB01 1% PVP	Zea	6.05	4.51	-	-
Polypodiales	Dryopteridaceae, Dryopteroideae	Dryopteris	intermedia		(Muhl. ex Willd.) A.Gray	17.203	0.0978	8.60151	8.60151	0.209793	-	82	2	41	Canada: Ontario, Preservation Park, Guelph (43°30’41”N, 80°13’26”W), TAH60	Henry et al. (2015)	LB01 1% PVP	Zea	6.88	6.15	-	-
Polypodiales	Dryopteridaceae, Dryopteroideae	Dryopteris	intermedia		(Muhl. ex Willd.) A.Gray	17.3888	0.22494	8.69442	8.69442	0.212059	-	82	2	41	Canada: Ontario, Little Tract, Guelph (43°27’49”N, 80°15’22”W), TAH87	Henry et al. (2015)	LB01 1% PVP	Zea	6.25	6.64	-	-
Polypodiales	Dryopteridaceae, Dryopteroideae	Dryopteris	intermedia		(Muhl. ex Willd.) A.Gray	17.604	0.25428	8.802	8.802	0.214683	-	82	2	41	Canada: Ontario, Royal Botanical Gardens Nature Sanctuaries, Burlington (43°17’26”N, 79°52’32”W), TAH163	Henry et al. (2015)	LB01 1% PVP	Zea	5.65	5.23	-	-
Polypodiales	Dryopteridaceae, Dryopteroideae	Dryopteris	intermedia		(Muhl. ex Willd.) A.Gray	17.692	0.30318	8.84601	8.84601	0.215756	-	82	2	41	Canada: Ontario, Wagg’s Woods, Mindemoya (45°43’56”N, 82°10’00”W), TAH135	Henry et al. (2015)	LB01 1% PVP	Zea	6.02	4.81	-	-
Polypodiales	Dryopteridaceae, Dryopteroideae	Dryopteris	intermedia		(Muhl. ex Willd.) A.Gray	17.7996	-	8.8998	8.8998	0.217068	-	82	2	41	USA: Wisconsin/Michigan, DOB0733 (WIS)	Bai et al. (2012)	LB01 / Otto I/II	Pisum	-	-	-	-
Polypodiales	Dryopteridaceae, Dryopteroideae	Dryopteris	juxtaposita		Christ.	22.9243	-	11.4622	7.64144	0.186377	-	123	3	41	FRG-201812-42 (HITBC): China, Yunnan, Baoshan (25°09'41.6"N 98°20'44.1"E)	This study	Ebihara	Pisum sativum Citrad	2.21	4.18	AY268875	-
Polypodiales	Dryopteridaceae, Dryopteroideae	Dryopteris	Lachoongensis		(Beddome) B. K. Nayar & S. Kaur	23.1004	-	11.5502	7.70012	0.187808	-	123	3	41	FRG-201812-48 (HITBC): China, Yunnan, Baoshan (25°09'41.6"N 98°20'44.1"E)	This study	Ebihara	Pisum sativum Citrad	2.24	3.31	-	-
Polypodiales	Dryopteridaceae, Dryopteroideae	Dryopteris	lepidopoda		Hayata	26.0539	-	13.027	8.68464	0.21182	-	123	3	41	FRG-201812-36 (HITBC): China, Yunnan, Baoshan (25°09'41.6"N 98°20'44.1"E)	This study	Ebihara	Pisum sativum Citrad	2.125	3.5	AY587117	-
Polypodiales	Dryopteridaceae, Dryopteroideae	Dryopteris	liangkwangensis		Ching	23.0906	-	11.5453	7.69686	0.187728	-	123	3	41	T. Fujiwara 20181113-4 (HITBC): China, Yunnan, Menglun, Mengla, XTBG	This study	Ebihara	Pisum sativum 'Ctirad'	1.595	3.205	-	-
Polypodiales	Dryopteridaceae, Dryopteroideae	Dryopteris	marginalis		(L.) A.Gray	12.7727	0.03912	6.38634	6.38634	0.155764	-	82	2	41	Canada: Ontario, Little Tract, Guelph (43°27’49”N, 80°15’22”W), TAH88	Henry et al. (2015)	LB01 1% PVP	Vicia	8.58	4.37	EF463181	EF463393
Polypodiales	Dryopteridaceae, Dryopteroideae	Dryopteris	marginalis		(L.) A.Gray	13.115	0.20538	6.55749	6.55749	0.159939	-	82	2	41	Canada: Ontario, rare Charitable Research Reserve, Cambridge (43°22’35”N, 80°20’23”W), TAH73	Henry et al. (2015)	LB01 1% PVP	Vicia	7.76	4.21	-	-
Polypodiales	Dryopteridaceae, Dryopteroideae	Dryopteris	marginalis		(L.) A.Gray	13.203	-	6.6015	6.6015	0.161012	-	82	2	41	USA: Wisconsin/Michigan, DOB0460 (WIS)	Bai et al. (2012)	LB01 / Otto I/II	Pisum	-	-	-	-
Polypodiales	Dryopteridaceae, Dryopteroideae	Dryopteris	marginalis		(L.) A.Gray	13.3399	0.12714	6.66996	6.66996	0.162682	-	82	2	41	Canada: Robertson Tract: 43 31'06"N, 80 00'02"W, Ontario, 94898 (OAC)	Bainard et al. (2011)	LB01 1% PVP	Pisum	-	-	-	-
Polypodiales	Dryopteridaceae, Dryopteroideae	Dryopteris	marginalis		(L.) A.Gray	13.3888	0.0978	6.69441	6.69441	0.163278	-	82	2	41	Canada: Ontario, Robertson Tract, Halton Region (43°31’06”N, 80°00’02”W), TAH136	Henry et al. (2015)	LB01 1% PVP	Vicia	5.16	3.8	-	-
Polypodiales	Dryopteridaceae, Dryopteroideae	Dryopteris	marginalis		(L.) A.Gray	13.4279	0.12714	6.71397	6.71397	0.163755	-	82	2	41	Canada: Ontario, University of Guelph Arboretum, Guelph (43°32’27”N, 80°12’55”W), TAH126	Henry et al. (2015)	LB01 1% PVP	Vicia	6.31	4.98	-	-
Polypodiales	Dryopteridaceae, Dryopteroideae	Dryopteris	pacifica		(Nakai) Tagawa	15.6676	-	7.83378	7.83378	0.191068	-	82	2	41	Japan: Kagawa pref, Ayauta-gunn, Ayagawa-cho	Hori et al. (2014)	CyStain UV Precise P Kit extraction buffer (Partec)	Nicotiana	-	-	-	-
Polypodiales	Dryopteridaceae, Dryopteroideae	Dryopteris	pacifica		(Nakai) Tagawa	16.7042	-	8.35212	8.35212	0.20371	-	82	2	41	Japan: Saga pref, Imari-shi, Okawauchi-machi	Hori et al. (2014)	CyStain UV Precise P Kit extraction buffer (Partec)	Nicotiana	-	-	AY268879	EF450495
Polypodiales	Dryopteridaceae, Dryopteroideae	Dryopteris	pacifica		(Nakai) Tagawa	22.9048	-	11.4524	7.63492	0.186218	-	123	3	41	Japan: Kumamoto pref, Ujo-shi, Mt. Misumi	Hori et al. (2014)	CyStain UV Precise P Kit extraction buffer (Partec)	Nicotiana	-	-	-	-
Polypodiales	Dryopteridaceae, Dryopteroideae	Dryopteris	pacifica		(Nakai) Tagawa	23.472	-	11.736	7.824	0.190829	-	123	3	41	Japan: Kumamoto pref, Yatsushiro-shi, Izumi-machi	Hori et al. (2014)	CyStain UV Precise P Kit extraction buffer (Partec)	Nicotiana	-	-	-	-
Polypodiales	Dryopteridaceae, Dryopteroideae	Dryopteris	pacifica		(Nakai) Tagawa	24.274	-	12.137	8.09132	0.197349	-	123	3	41	Japan: Saga pref, Imari-shi, Okawauchi-machi	Hori et al. (2014)	CyStain UV Precise P Kit extraction buffer (Partec)	Nicotiana	-	-	-	-
Polypodiales	Dryopteridaceae, Dryopteroideae	Dryopteris	pacifica		(Nakai) Tagawa	24.3326	-	12.1663	8.11088	0.197826	-	123	3	41	Japan: Tokyo-to, Inagi-shi, Momura	Hori et al. (2014)	CyStain UV Precise P Kit extraction buffer (Partec)	Nicotiana	-	-	-	-
Polypodiales	Dryopteridaceae, Dryopteroideae	Dryopteris	pacifica		(Nakai) Tagawa	24.5185	-	12.2592	8.17282	0.199337	-	123	3	41	Japan: Kagawa pref, Takamatsu-shi, Kinashi-cho	Hori et al. (2014)	CyStain UV Precise P Kit extraction buffer (Partec)	Nicotiana	-	-	-	-
Polypodiales	Dryopteridaceae, Dryopteroideae	Dryopteris	pacifica		(Nakai) Tagawa	24.5967	-	12.2983	8.1989	0.199973	-	123	3	41	Japan: Saga pref, Takeo-shi, Yamauchi-cho	Hori et al. (2014)	CyStain UV Precise P Kit extraction buffer (Partec)	Nicotiana	-	-	-	-
Polypodiales	Dryopteridaceae, Dryopteroideae	Dryopteris	pacifica		(Nakai) Tagawa	24.6652	-	12.3326	8.22172	0.20053	-	123	3	41	Japan: Kagawa pref, Ayauta-gunn, Ayagawa-cho	Hori et al. (2014)	CyStain UV Precise P Kit extraction buffer (Partec)	Nicotiana	-	-	-	-
Polypodiales	Dryopteridaceae, Dryopteroideae	Dryopteris	pacifica		(Nakai) Tagawa	26.3375	-	13.1688	8.77918	0.214126	-	123	3	41	Japan: Saga pref, Karatsu-shi, Hizenn-machi	Hori et al. (2014)	CyStain UV Precise P Kit extraction buffer (Partec)	Nicotiana	-	-	-	-
Polypodiales	Dryopteridaceae, Dryopteroideae	Dryopteris	pacifica		(Nakai) Tagawa	26.5625	-	13.2812	8.85416	0.215955	-	123	3	41	Japan: Kagawa pref, Takamatsu-shi, Kinashi-cho	Hori et al. (2014)	CyStain UV Precise P Kit extraction buffer (Partec)	Nicotiana	-	-	-	-
Polypodiales	Dryopteridaceae, Dryopteroideae	Dryopteris	pacifica		(Nakai) Tagawa	39.12	-	19.56	13.04	0.318049	-	123	3	41	Cultivated in the Koishikawa Botanical Garden of Tokyo University	Hori et al. (2014)	CyStain UV Precise P Kit extraction buffer (Partec)	Nicotiana	-	-	-	-
Polypodiales	Dryopteridaceae, Dryopteroideae	Dryopteris	podophylla		(Hook.) Kuntze	16.4989	-	8.24943	8.24943	0.201206	-	82	2	41	MEG-18H-60 (HITBC): China, Hainan (18°53'48.0552"N, 109°41'37.9572"E)	This study	Ebihara	Pisum sativum 'Ctirad'	2.2	2.67	LC496706	-
Polypodiales	Dryopteridaceae, Dryopteroideae	Dryopteris	polita		Rosenst.	34.5332	-	17.2666	8.6333	0.210568	-	164	4	41	MEG-18H-6 (HITBC): China, Hainan (19°1'57.9504"N, 109°19'19.7652"E)	This study	Ebihara	Pisum sativum 'Ctirad'	1.525	2.8	LC496707	KJ196503
Polypodiales	Dryopteridaceae, Dryopteroideae	Dryopteris	protobissetiana		K.Hori & N.Murak.	15.1883	-	7.59417	7.59417	0.185224	-	82	2	41	Japan: Kagoshima pref, Kumage-gunn, Yakushima	Hori et al. (2014)	CyStain UV Precise P Kit extraction buffer (Partec)	Nicotiana	-	-	KY806719	-
Polypodiales	Dryopteridaceae, Dryopteroideae	Dryopteris	sacrosancta		Koidz.	20.4891	-	10.2446	6.8297	0.166578	-	123	3	41	Japan: Okayama pref, Okayama-shi, Naka-ku, Mt.Tatsunokuchi	Hori et al. (2014)	CyStain UV Precise P Kit extraction buffer (Partec)	Nicotiana	-	-	KC896559	EF450496
Polypodiales	Dryopteridaceae, Dryopteroideae	Dryopteris	sacrosancta		Koidz.	20.5184	-	10.2592	6.83948	0.166817	-	123	3	41	Japan: Saga pref, Imari-shi, Hatatsu-cho	Hori et al. (2014)	CyStain UV Precise P Kit extraction buffer (Partec)	Nicotiana	-	-	-	-
Polypodiales	Dryopteridaceae, Dryopteroideae	Dryopteris	sacrosancta		Koidz.	21.4084	-	10.7042	7.13614	0.174052	-	123	3	41	Japan: Miyazaki pref, Kobayashi-shi, Higashikata	Hori et al. (2014)	CyStain UV Precise P Kit extraction buffer (Partec)	Nicotiana	-	-	-	-
Polypodiales	Dryopteridaceae, Dryopteroideae	Dryopteris	sacrosancta		Koidz.	21.5551	-	10.7776	7.18504	0.175245	-	123	3	41	Japan: Miyazaki pref, Miyazaki-shi, Mt. Boroishi	Hori et al. (2014)	CyStain UV Precise P Kit extraction buffer (Partec)	Nicotiana	-	-	-	-
Polypodiales	Dryopteridaceae, Dryopteroideae	Dryopteris	sacrosancta		Koidz.	21.7507	-	10.8754	7.25024	0.176835	-	123	3	41	Japan: Saga pref, Takeo-shi, Yamauchi-cho	Hori et al. (2014)	CyStain UV Precise P Kit extraction buffer (Partec)	Nicotiana	-	-	-	-
Polypodiales	Dryopteridaceae, Dryopteroideae	Dryopteris	sacrosancta	Dryopteris kobayashii	Koidz.	22.0539	-	11.0269	7.3513	0.1793	-	123	3	41	Japan: Aichi pref, Kitashitara-gunn, Shitara-cho	Hori et al. (2014)	CyStain UV Precise P Kit extraction buffer (Partec)	Nicotiana	-	-	-	-
Polypodiales	Dryopteridaceae, Dryopteroideae	Dryopteris	sacrosancta		Koidz.	22.2202	-	11.1101	7.40672	0.180652	-	123	3	41	Japan: Saga pref, Takeo-shi, Yamauchi-cho	Hori et al. (2014)	CyStain UV Precise P Kit extraction buffer (Partec)	Nicotiana	-	-	-	-
Polypodiales	Dryopteridaceae, Dryopteroideae	Dryopteris	sacrosancta	Dryopteris kobayashii	Koidz.	22.9048	-	11.4524	7.63492	0.186218	-	123	3	41	Tokyo-to, Inagi-shi, Momura	Hori et al. (2014)	CyStain UV Precise P Kit extraction buffer (Partec)	Nicotiana	-	-	-	-
Polypodiales	Dryopteridaceae, Dryopteroideae	Dryopteris	saxifraga		Nakai	23.8534	-	11.9267	7.95114	0.19393	-	123	3	41	Japan: Tokyo-to, Akiruno-shi, Yozawa	Hori et al. (2014)	CyStain UV Precise P Kit extraction buffer (Partec)	Nicotiana	-	-	KC896565	-
Polypodiales	Dryopteridaceae, Dryopteroideae	Dryopteris	setosa	Dryopteris bissetiana	(Thunb. ex Murray) Akasawa	23.4427	-	11.7213	7.81422	0.190591	-	123	3	41	Japan: Kagawa pref, Nakatado-gunn, Mannou-cho	Hori et al. (2014)	CyStain UV Precise P Kit extraction buffer (Partec)	Nicotiana	-	-	AY587123	-
Polypodiales	Dryopteridaceae, Dryopteroideae	Dryopteris	sphaeropteroides		(Baker) C. Christensen	18.093	-	9.0465	9.0465	0.220646	-	82	2	41	FRG-201812-114 (HITBC): China, Yunnan, Baoshan (25°16'12.3"N 98°24'37.3"E)	This study	Ebihara	Pisum sativum 'Ctirad'	2.8	3.73	-	-
Polypodiales	Dryopteridaceae, Dryopteroideae	Dryopteris	sparsa		(D. Don) Kuntze	31.5014	-	15.7507	7.87535	0.192082	-	164	4	41	FRG-201812-31 (HITBC): China, Yunnan, Baoshan (25°09'41.6"N 98°20'44.1"E)	This study	Ebihara	Pisum sativum 'Ctirad'	1.375	2.845	DQ508776	EF450497
Polypodiales	Dryopteridaceae, Dryopteroideae	Dryopteris	stenolepis		(Baker) C.Chr.	27.2764	0.51834	13.6382	9.09214	0.22176	123	123	3	41	T. Fujiwara 29181113-14 (HITBC): China, Yunnan, Menglun, Mengla, XTBG	This study	Ebihara	Pisum sativum 'Ctirad'	1.63667	2.49333	LC496705	-
Polypodiales	Dryopteridaceae, Dryopteroideae	Dryopteris	sp.		-	17.0661	-	8.53305	8.53305	0.208123	-	82	2	41	FRG-201812-72 (HITBC): China, Yunnan, Baoshan (25°21'40.9"N 98°13'11.2"E)	This study	Ebihara	Pisum sativum 'Ctirad'	-	-	-	-
Polypodiales	Dryopteridaceae, Dryopteroideae	Dryopteris	varia		(L.) O.Kuntze	24.3326	-	12.1663	8.11088	0.197826	-	123	3	41	Japan: Saga pref, Kashima-shi, Furueda	Hori et al. (2014)	CyStain UV Precise P Kit extraction buffer (Partec)	Nicotiana	-	-	KC896553	-
Polypodiales	Dryopteridaceae, Dryopteroideae	Dryopteris	villarii		Won. ex Schinz & Thell.	13.4475	0.00978	6.72375	6.72375	0.163994	-	82	2	41	Bosnia and Herzegovina, Mt Biokovo, CaCO3		Ebihara	Petroselinum	2.24	2.2	KY073661	-
Polypodiales	Dryopteridaceae, Dryopteroideae	Dryopteris	x benedictii	Dryopteris clintoniana x D. dilatata	(Farw.) Wherry	39.4916	0.76284	19.7458	7.89833	0.192642	-	205	5	41	Canada: Ontario, University of Guelph Arboretum, Guelph (43°32’27”N, 80°12’55”W), TAH98	Henry et al. (2015)	LB01 1% PVP	Secale	8.13	5.69	-	-
Polypodiales	Dryopteridaceae, Dryopteroideae	Dryopteris	x boottii	Dryopteris clintoniana x D. dilatata	Underw.	24.4793	0.294378	12.2397	8.15978	0.199019	-	123	3	41	USA: eastern New York and northwestern Vermont	Testo et al. (2015)	LB01 1% PVP-43	Pisum	-	-	-	-
Polypodiales	Dryopteridaceae, Dryopteroideae	Dryopteris	x critica	Dryopteris borreri x D. filix-mas	(Fraser-Jenk.) Fraser-Jenkins	39.8633	0.09291	19.9316	7.97266	0.194455	-	205	5	41	Czech Republic, Slovakia, Austria & Poland (PR)	Ekrt et al. (2009)	Otto I/II	Vicia	2.17-3.27	-	-	-
Polypodiales	Dryopteridaceae, Dryopteroideae	Dryopteris	x triploidea	Dryopteris intermedia x D. dilatata	Wherry	23.9806	0.564306	11.9903	7.99352	0.194964	-	123	3	41	USA: eastern New York and northwestern Vermont	Testo et al. (2015)	LB01 1% PVP-44	Pisum	-	-	-	-
Polypodiales	Dryopteridaceae, Dryopteroideae	Dryopteris	x triploidea	Dryopteris intermedia x D. dilatata	Wherry	25.5062	0.10758	12.7531	8.50208	0.207368	-	123	3	41	Canada: Ontario, Robertson Tract, Halton Region (43°31’06”N, 80°00’02”W), TAH111	Henry et al. (2015)	LB01 1% PVP	Pisum	6.05	4.75	-	-
Polypodiales	Dryopteridaceae, Dryopteroideae	Dryopteris	x triploidea	Dryopteris intermedia x D. dilatata	Wherry	25.5845	0.28362	12.7922	8.52816	0.208004	-	123	3	41	Canada: Ontario, rare Charitable Research Reserve, Cambridge (43°22’35”N, 80°20’23”W), TAH74	Henry et al. (2015)	LB01 1% PVP	Pisum	6.46	5.45	-	-
Polypodiales	Dryopteridaceae, Dryopteroideae	Dryopteris	x triploidea	Dryopteris intermedia x D. dilatata	Wherry	25.5943	0.26406	12.7971	8.53142	0.208083	-	123	3	41	Canada: Ontario, Preservation Park, Guelph (43°30’41”N, 80°13’26”W), TAH59	Henry et al. (2015)	LB01 1% PVP	Pisum	6.68	4.88	-	-
Polypodiales	Dryopteridaceae, Dryopteroideae	Polystichum	acrostichoides		(Michx.) Schott	15.1394	0.20538	7.56972	7.56972	0.184627	-	82	2	41	Canada: Ontario, Preservation Park, Guelph (43°30’41”N, 80°13’26”W), TAH68	Henry et al. (2015)	LB01 1% PVP	Zea	7.14	5.64	KF186516	-
Polypodiales	Dryopteridaceae, Dryopteroideae	Polystichum	acrostichoides		(Michx.) Schott	15.159	0.22494	7.5795	7.5795	0.184866	-	82	2	41	Canada: Ontario, Preservation Park: 43 30'43" N, 80 13'23" W, 94892 (OAC)	Bainard et al. (2011)	LB01 1% PVP	Zea	-	-	-	-
Polypodiales	Dryopteridaceae, Dryopteroideae	Polystichum	acrostichoides		(Michx.) Schott	15.1883	0.1467	7.59417	7.59417	0.185224	-	82	2	41	Canada: Ontario, Royal Botanical Gardens Nature Sanctuaries, Burlington (43°17’26”N, 79°52’32”W), TAH162	Henry et al. (2015)	LB01 1% PVP	Zea	5.81	5.36	-	-
Polypodiales	Dryopteridaceae, Dryopteroideae	Polystichum	acrostichoides		(Michx.) Schott	15.3448	0.05868	7.67241	7.67241	0.187132	-	82	2	41	Canada: Ontario, Starkey’s Loop, Guelph (43°32’38”N, 80°09’24”W), TAH106	Henry et al. (2015)	LB01 1% PVP	Zea	5.14	5.34	-	-
Polypodiales	Dryopteridaceae, Dryopteroideae	Polystichum	acrostichoides		(Michx.) Schott	15.4915	0.25428	7.74576	7.74576	0.188921	-	82	2	41	Canada: Ontario, Little Tract, Guelph (43°27’49”N, 80°15’22”W), TAH91	Henry et al. (2015)	LB01 1% PVP	Zea	6.61	5.48	-	-
Polypodiales	Dryopteridaceae, Dryopteroideae	Polystichum	acrostichoides		(Michx.) Schott	15.4915	0.31296	7.74576	7.74576	0.188921	-	82	2	41	Canada: Ontario, University of Guelph Arboretum, Guelph (43°32’27”N, 80°12’55”W), TAH94	Henry et al. (2015)	LB01 1% PVP	Zea	6.02	4.37	-	-
Polypodiales	Dryopteridaceae, Dryopteroideae	Polystichum	acrostichoides		(Michx.) Schott	15.5991	0.06846	7.79955	7.79955	0.190233	-	82	2	41	Canada: Ontario, Robertson Tract, Halton Region (43°31’06”N, 80°00’02”W), TAH120	Henry et al. (2015)	LB01 1% PVP	Zea	6.3	5.19	-	-
Polypodiales	Dryopteridaceae, Dryopteroideae	Polystichum	acutidens		Christ	26.1028	0.72372	13.0514	6.52571	0.159164	-	164	4	41	T. Fujiwara 20181122-7 (HITBC): China, Yunnan, Menglun, Mengla, XTBG	This study	Ebihara	Pisum sativum 'Ctirad'	1.73667	2.14333	LC496699	EF450459
Polypodiales	Dryopteridaceae, Dryopteroideae	Polystichum	attenuatum		Tagawa & Z. Iwatsuki	20.0392	0.13692	10.0196	-	-	-	-	-	41	MEG-18Y-118 (HITBC): China, Yunnan, Malipo (22°56.5246’N, 104°35.6494’E)	This study	Ebihara	Pisum sativum 'Ctirad'	1.99667	2.68667	-	-
Polypodiales	Dryopteridaceae, Dryopteroideae	Polystichum	balansae		Christ	25.5356	0.10758	12.7678	6.38389	0.155705	-	164	4	41	MEG-18H-53 (HITBC): China, Hainan (18°53'49.362"N, 109°41'52.404"E)	This study	Ebihara	Pisum sativum 'Ctirad'	1.42	2.225	LC496697	KT831833
Polypodiales	Dryopteridaceae, Dryopteroideae	Polystichum	basipinnatum	Cyrtomidictyum basipinnatum	(Baker) Diels.	26.7141	0.126162	13.357	-	-	-	-	-	41	LHM s.n.	This study	Ebihara	Pisum sativum 'Ctirad'	3.20667	4.40667	-	-
Polypodiales	Dryopteridaceae, Dryopteroideae	Polystichum	grandifrons		C.Chr.	23.4427	0.26406	11.7213	5.86067	0.142943	-	164	4	41	MEG-18Y-74 (HITBC): China, Yunnan, Pingbian (22°55.0814’N, 103°41.8666’E)	This study	Ebihara	Pisum sativum 'Ctirad'	2.60667	3.86333	LC496701
Polypodiales	Dryopteridaceae, Dryopteroideae	Polystichum	lachenense		(Hooker) Beddome	15.56	0.69438	7.77999	7.77999	0.189756	-	82	2	41	LHM2698 (HITBC): Near Pass, Road to Pass between Shangi-La county (Yunnan) and Ganzi Prefecture (Sichuan)		Ebihara	Pisum sativum 'Ctirad'	2.56	3.26	AF537244	EF450465
Polypodiales	Dryopteridaceae, Dryopteroideae	Polystichum	lanceolatum		(Baker) Diels	33.2122	1.35826	16.6061	-	-	-	-	-	41	LHM2474 (HITBC)	This study	Ebihara	Pisum sativum 'Ctirad'	2.04667	3.33333	-	-
Polypodiales	Dryopteridaceae, Dryopteroideae	Polystichum	longipinnulum		N. C. Nair	21.8876	0.16626	10.9438	-	-	-	-	-	41	T. Fujiwara 20190102-3 (HITBC): China, Yunnan, Dehong Dai and Jingpo Autonomous Prefecture (24°36'52.5"N 97°35'59.3"E)	This study	Ebihara	Pisum sativum 'Ctirad'	1.72	3.9	-	-
Polypodiales	Dryopteridaceae, Dryopteroideae	Polystichum	hookerianum		(C.Presl) C.Chr.	39.2569	-	19.6285	9.81423	0.239371	-	164	4	41	MEG-18Y-48 (HITBC): China, Yunnan, Pingbian (22°55.0814’N, 103°41.8666’E)	This study	Ebihara	Pisum sativum 'Ctirad'	1.73	3.42	LC496696	EF540726
Polypodiales	Dryopteridaceae, Dryopteroideae	Polystichum	piceopaleaceum		Tagawa	32.4598	0.91932	16.2299	8.11496	0.197926	-	164	4	41	MEG-18Y-173 (HITBC): China, Yunnan	This study	Ebihara	Pisum sativum 'Ctirad'	2.48	3.51667	LC496700	-
Polypodiales	Dryopteridaceae, Dryopteroideae	Polystichum	nudisorum		Ching	22.5331	0.1467	11.2666	-	-	-	-	-	41	MEG-18Y-47 (HITBC): China, Yunnan, Pingbian (22°55.0814’N, 103°41.8666’E)	This study	Ebihara	Pisum sativum 'Ctirad'	2.73	2.11667	-	-
Polypodiales	Dryopteridaceae, Dryopteroideae	Polystichum	stenophyllum		(Franchet) Christ	14.1399	0.213204	7.06996	7.06996	0.172438	-	82	2	41	LHM2630 (HITBC): China, Sichuan, Mt Emei		Ebihara	Pisum sativum 'Ctirad'	3.67333	4.69667	AF537256	-
Polypodiales	Dryopteridaceae, Dryopteroideae	Polystichum	tenuius		(Ching) Li Bing Zhang	24.2642	0.22494	12.1321	8.08806	0.19727	-	123	3	41	MEG-18Y-151 (HITBC): China, Yunnan, Wenshan, Xichou (23°24.6982’N, 104°43.9489’E)	This study	Ebihara	Pisum sativum 'Ctirad'	1.755	3.335	KU244705	-
Polypodiales	Dryopteridaceae, Dryopteroideae	Polystichum	sp		(Hook.) J.Sm.	15.9707	0.26406	7.98537	7.98537	0.194765	-	82	2	41	MEG-18Y-156 (HITBC): China, Yunnan, Wenshan, Xichou (23°24.6982’N, 104°43.9489’E)	This study	Ebihara	Pisum sativum 'Ctirad'	2.73333	2.74333	LC496698	-
Polypodiales	Dryopteridaceae, Elaphoglossoideae	Bolbitis	angustipinna		(Hayata) H.Ito	37.8584	0.22494	18.9292	18.9292	0.461688	-	82	2	41	T. Fujiwara 20181030-3(HITBC): China, Yunnan, Menglun, Mengla, XTBG	This study	Ebihara	Pisum sativum 'Ctirad'	1.435	3.48	LC496712	-
Polypodiales	Dryopteridaceae, Elaphoglossoideae	Bolbitis	heteroclita		(Bedd.) C.Chr.	40.2936	0.20538	20.1468	20.1468	0.491385	82	82	2	41	T. Fujiwara 20181030-13 (HITBC): China, Yunnan, Menglun, Mengla, XTBG	This study	Ebihara	Pisum sativum 'Ctirad'	1.105	2.635	LC496711	-
Polypodiales	Dryopteridaceae, Elaphoglossoideae	Bolbitis	heudelotii		(Bory) Alston	49.6237	0.13692	24.8119	-	-	-	-	-	41	RBGK 1989-1903	Clark et al. 2016	Ebihara	-	-	-	-	-
Polypodiales	Dryopteridaceae, Elaphoglossoideae	Bolbitis	scandens		W.M.Chu	37.2814	0.6846	18.6407	18.6407	0.454651	-	82	2	41	T. Fujiwara 20181030-14 (HITBC): China, Yunnan, Menglun, Mengla, XTBG	This study	Ebihara	Pisum sativum 'Ctirad'	1.61	3.435	LC496714	-
Polypodiales	Dryopteridaceae, Elaphoglossoideae	Bolbitis	singaporensis		Holttum	54.0834	0.33252	27.0417	-	-	-	-	-	41	RBGK 1951-38503	Clark et al. 2016	Ebihara	-	-	-	-	-
Polypodiales	Dryopteridaceae, Elaphoglossoideae	Bolbitis	tonkinensis		K.Iwats.	38.7386	0.26406	19.3693	19.3693	0.472422	-	82	2	41	T. Fujiwara 20181030-9 (HITBC): China, Yunnan, Menglun, Mengla, XTBG	This study	Ebihara	Pisum sativum 'Ctirad'	3.195	2.375	LC496713	-
Polypodiales	Dryopteridaceae, Elaphoglossoideae	Elaphoglossum	aubertii		(Desv.) T.Moore	33.829	0.1467	16.9145	16.9145	0.412549	82	82	2	41	Y. Robert s.n.	Clark et al. 2016	Ebihara	Faba	2.12	2.23	EF463186	EF463398
Polypodiales	Dryopteridaceae, Elaphoglossoideae	Elaphoglossum	conforme		(Sw.) Schott	41.7606	0	20.8803	20.8803	0.509276	-	82	2	41	MEG-18Y-54 (HITBC): China, Yunnan, Pingbian (22°55.0814’N, 103°41.8666’E)	This study	Ebihara	Pisum sativum 'Ctirad'	1.38	1.74	LC496709	-
Polypodiales	Dryopteridaceae, Elaphoglossoideae	Elaphoglossum	crinitum		(L.) Christ	27.6383	0.0489	13.8191	13.8191	0.337052	-	82	2	41	Guadeloupe, M. Christenhusz s.n.	Clark et al. 2016	Ebihara	Pisum	3.21	2.84	EF463189	EF463402
Polypodiales	Dryopteridaceae, Elaphoglossoideae	Elaphoglossum	hybridum		(Bory) T.Moore	65.5162	0.3423	32.7581	32.7581	0.798978	82	82	2	41	Y. Robert s.n.	Clark et al. 2016	Ebihara	Faba	3.19	2.98	AY534860	EF463409
Polypodiales	Dryopteridaceae, Elaphoglossoideae	Elaphoglossum	latifolium		(Sw.) J.Sm.	33.3987	0.0489	16.6993	16.6993	0.407301	-	82	2	41	Turku 2003-4036 (as Elaphoglossum longifolium)	Christenhusz	Ebihara	Faba	2	2.47	AY534860	-
Polypodiales	Dryopteridaceae, Elaphoglossoideae	Elaphoglossum	lepervanchii		(Fée) T.Moore	46.3963	0.13692	23.1982	11.5991	0.282904	164	164	4	41	Y. Robert s.n.	Clark et al. 2016	Ebihara	Faba	2.68	2.22	KF992526	-
Polypodiales	Dryopteridaceae, Elaphoglossoideae	Elaphoglossum	yunnanese		(Baker) C. Christensen	33.34	0.5379	16.67	16.67	0.406586	-	82	2	41	FRG-201812-94 (HITBC): China, Yunnan, Baoshan (25°21'49.7"N 98°12'52.8"E)	This study	Ebihara	Pisum sativum 'Ctirad'	1.765	4.305	-	-
Polypodiales	Dryopteridaceae, Elaphoglossoideae	Lomagramma	matthewii		Ching Holttum	40.2349	0.32274	20.1175	20.1175	0.49067	82	82	2	41	T. Fujiwara 20181113-6(HITBC): China, Yunnan, Menglun, Mengla, XTBG	This study	GPB + 3% PVP-40	Vicia faba ssp. faba var equina Inovec	3.1	3.645	LC496710	EF450530
Polypodiales	Dryopteridaceae, Elaphoglossoideae	Megalastrum	macrotheca		(Fée) A.R.Sm. & R.C.Moran	17.7996	0.0489	8.8998	-	-	-	-	-	-	Guadeloupe, M. Christenhusz 7196 (PG)	Clark et al. 2016	Ebihara	Faba	3.61	3.41	-	-
Polypodiales	Dryopteridaceae, Elaphoglossoideae	Mickelia	nicotianifolia		(Sw.) R.C.Moran, Labiak & Sundue	118.328	0.69438	59.1641	-	-	-	-	-	-	Guadeloupe, M. Christenhusz 7191 (PG)	Clark et al. 2016	Ebihara	Allium	3.72	3.66	-	-
Polypodiales	Dryopteridaceae, Elaphoglossoideae	Pleocnemia	wintii		Holttum	20.7923	0.4401	10.3961	10.3961	0.253564	-	82	2	41	T. Fujiwara 20181122-8 (HITBC): China, Yunnan, Menglun, Mengla, XTBG	This study	GPB + 3% PVP-40	Pisum	1.2	3.025	LC496695	-
Polypodiales	Dryopteridaceae, Elaphoglossoideae	Rumohra	adiantiformis		(G.Forst.) Ching	14.8949	0.06846	7.44747	7.44747	0.181646	-	82	2	41	RBGK 2000-4112	Clark et al. 2016	Ebihara	-	-	-	AB232396	EF463443
Polypodiales	Hypodematiceae	Hypodematium	crenatum subsp. crenatum		(Forssk.) Kuhn	20.4402	0.13692	10.2201	5.11005	0.124635	-	164	4	41	TBG cult. No. 149720: Taiwan, Hualien co: Lushui-holiu Trail , Taroko National Park, N: 24°10′52.4″E: 121°30′24.4″, 365m alt.	This study	GPB+3%PVP	Pisum sativum Citrad	1.42	1.99	-	-
Polypodiales	Hypodematiceae	Hypodematium	crenatum subsp. crenatum		(Forssk.) Kuhn	20.3326	0.71394	10.1663	5.08315	0.123979	164	164	4	41	T. Fujiwara 20190528-1 (HITBC): China, Yunnan, Menglun, Mengla	This study	Ebihara	Pisum sativum Citrad	2.66	3.22	EF463205	EF463421
Polypodiales	Hypodematiceae	Hypodematium	glandulosopilosum		(Tagawa) Ohwi	18.406	0.15648	9.20298	4.60149	0.112231	-	164	4	41	TBG cult. No. 157298-4: Japan, Kochi Pref., Kounan-shi, Noichi-machi	This study	Ebihara	Pisum sativum 'Ctirad'	2.69	2.735	AB575185	-
Polypodiales	Nephrolepidaceae	Nephrolepis	biserrata		(Sw.) Schott	14.8656	0.0978	7.4328	7.4328	0.181288	-	82	2	41	HL20100060	Yahya et al. 2016	GB	Agave americana L. ‘Aureomarginata’	-	-	-	-
Polypodiales	Nephrolepidaceae	Nephrolepis	biserrata		(Sw.) Schott	18.093	0.2934	9.0465	9.0465	0.220646	-	82	2	41	HL20010166	Yahya et al. 2016	GB	Agave americana L. ‘Aureomarginata’	-	-	-	-
Polypodiales	Nephrolepidaceae	Nephrolepis	biserrata		(Sw.) Schott	18.1908	0.2934	9.0954	9.0954	0.221839	-	82	2	41	HL20100061	Yahya et al. 2016	GB	Agave americana L. ‘Aureomarginata’	-	-	-	-
Polypodiales	Nephrolepidaceae	Nephrolepis	biserrata		(Sw.) Schott	18.6211	0.1956	9.31056	9.31056	0.227087	82	82	2	41	RBGK 1962-57603	Obermayer et al. (2002)	Citric acid	Allium	-	-	KY099834	KM114089
Polypodiales	Nephrolepidaceae	Nephrolepis	biserrata		(Sw.) Schott	18.9732	-	9.4866	9.4866	0.23138	-	82	2	41	HL912019	Yahya et al. 2016	GB	Agave americana L. ‘Aureomarginata’	-	-	-	-
Polypodiales	Nephrolepidaceae	Nephrolepis	bostoniensis		-	17.4084	1.0758	8.7042	-	-	-	-	-	-	B. Zonneveld	Yahya et al. 2016	GB	Agave americana L. ‘Aureomarginata’	-	-	-	-
Polypodiales	Nephrolepidaceae	Nephrolepis	brownii		(Desv.) Hovenkamp & Miyam.	20.1468	1.0758	10.0734	-	-	-	-	-	-	HL23447	Yahya et al. 2016	GB	Agave americana L. ‘Aureomarginata’	-	-	-	-
Polypodiales	Nephrolepidaceae	Nephrolepis	brownii		(Desv.) Hovenkamp & Miyam.	20.4402	0.2934	10.2201	-	-	-	-	-	-	HL960317	Yahya et al. 2016	GB	Agave americana L. ‘Aureomarginata’	-	-	-	-
Polypodiales	Nephrolepidaceae	Nephrolepis	brownii		(Desv.) Hovenkamp & Miyam.	20.4402	0.978	10.2201	-	-	-	-	-	-	HL050162	Yahya et al. 2016	GB	Agave americana L. ‘Aureomarginata’	-	-	-	-
Polypodiales	Nephrolepidaceae	Nephrolepis	cordifolia		(L.) C.Presl	13.3008	0.0978	6.6504	6.6504	0.162205	-	82	2	41	HL20100213	Yahya et al. 2016	GB	Agave americana L. ‘Aureomarginata’	-	-	-	-
Polypodiales	Nephrolepidaceae	Nephrolepis	cordifolia		(L.) C.Presl	13.3399	0.07824	6.66996	6.66996	0.162682	82	82	2	41	RBGK 1969-17706	Obermayer et al. (2002)	Citric acid	Allium	-	-	U05637	EF452041
Polypodiales	Nephrolepidaceae	Nephrolepis	cordifolia		(L.) C.Presl	13.3986	0.0978	6.6993	6.6993	0.163398	-	82	2	41	HL970956	Yahya et al. 2016	GB	Agave americana L. ‘Aureomarginata’	-	-	-	-
Polypodiales	Nephrolepidaceae	Nephrolepis	cordifolia		(L.) C.Presl	13.692	0.1956	6.846	6.846	0.166976	-	82	2	41	HL960313	Yahya et al. 2016	GB	Agave americana L. ‘Aureomarginata’	-	-	-	-
Polypodiales	Nephrolepidaceae	Nephrolepis	cordifolia		(L.) C.Presl	13.692	0.3912	6.846	6.846	0.166976	-	82	2	41	HL20100202	Yahya et al. 2016	GB	Agave americana L. ‘Aureomarginata’	-	-	-	-
Polypodiales	Nephrolepidaceae	Nephrolepis	cordifolia		(L.) C.Presl	13.8876	0.3912	6.9438	6.9438	0.169361	-	82	2	41	HL20090086	Yahya et al. 2016	GB	Agave americana L. ‘Aureomarginata’	-	-	-	-
Polypodiales	Nephrolepidaceae	Nephrolepis	cordifolia		(L.) C.Presl	14.181	0.2934	7.0905	7.0905	0.172939	-	82	2	41	HL20031301	Yahya et al. 2016	GB	Agave americana L. ‘Aureomarginata’	-	-	-	-
Polypodiales	Nephrolepidaceae	Nephrolepis	cordifolia		(L.) C.Presl	17.0172	0.1956	8.5086	8.5086	0.207527	-	82	2	41	HL960331	Yahya et al. 2016	GB	Agave americana L. ‘Aureomarginata’	-	-	-	-
Polypodiales	Nephrolepidaceae	Nephrolepis	cordifolia		(L.) C.Presl	20.1468	0.1956	10.0734	10.0734	0.245693	-	82	2	41	HL2000576	Yahya et al. 2016	GB	Agave americana L. ‘Aureomarginata’	-	-	-	-
Polypodiales	Nephrolepidaceae	Nephrolepis	cordifolia		(L.) C.Presl	14.4744	-	7.2372	7.2372	0.176517	-	82	2	41	K013665	Kuo&Li2019	GB	Nicotiana tabacum xanthi	-	-	-	-
Polypodiales	Nephrolepidaceae	Nephrolepis	davalloides		(Sw.) Kunze	17.115	0.5868	8.5575	-	-	-	-	-	-	HL912022	Yahya et al. 2016	GB	Agave americana L. ‘Aureomarginata’	-	-	-	-
Polypodiales	Nephrolepidaceae	Nephrolepis	davalloides		(Sw.) Kunze	20.9292	0.3912	10.4646	-	-	-	-	-	-	HL970975	Yahya et al. 2016	GB	Agave americana L. ‘Aureomarginata’	-	-	-	-
Polypodiales	Nephrolepidaceae	Nephrolepis	duffii		T.Moore	19.2666	0.3912	9.6333	9.6333	0.234959	-	82	2	41	HL20090085	Yahya et al. 2016	GB	Agave americana L. ‘Aureomarginata’	-	-	-	-
Polypodiales	Nephrolepidaceae	Nephrolepis	exaltata		(L.) Schott	18.6994	0.3423	9.34968	9.34968	0.228041	82	82	2	41	RBGK 1969-17702	Obermayer et al. (2002)	Citric acid	Allium	-	-	HM748149	-
Polypodiales	Nephrolepidaceae	Nephrolepis	falcata		(Cav.) C.Chr.	17.604	1.8582	8.802	-	-	-	-	-	-	HL912014	Yahya et al. 2016	GB	Agave americana L. ‘Aureomarginata’	-	-	-	-
Polypodiales	Nephrolepidaceae	Nephrolepis	falciformis		J.Sm.	19.6578	0.5868	9.8289	-	-	-	-	-	-	HL960312	Yahya et al. 2016	GB	Agave americana L. ‘Aureomarginata’	-	-	-	-
Polypodiales	Nephrolepidaceae	Nephrolepis	falciformis		J.Sm.	19.7556	-	9.8778	-	-	-	-	-	-	HL960314	Yahya et al. 2016	GB	Agave americana L. ‘Aureomarginata’	-	-	-	-
Polypodiales	Nephrolepidaceae	Nephrolepis	Hirsutula		(G.Forst.) C.Presl	42.054	1.1736	21.027	-	-	-	-	-	-	HL20000574	Yahya et al. 2016	GB	Agave americana L. ‘Aureomarginata’	-	-	-	-
Polypodiales	Nephrolepidaceae	Nephrolepis	Lauterbachii		Christ	14.9634	0.0978	7.4817	7.4817	0.18248	-	82	2	41	HL930105	Yahya et al. 2016	GB	Agave americana L. ‘Aureomarginata’	-	-	HM748153	-
Polypodiales	Nephrolepidaceae	Nephrolepis	radicans		(Burm.f.) Kun	19.071	0.3912	9.5355	-	-	-	-	-	-	HL033329	Yahya et al. 2016	GB	Agave americana L. ‘Aureomarginata’	-	-	-	-
Polypodiales	Nephrolepidaceae	Nephrolepis	x hippocrepicis		Miyam.	15.4524	0.5868	7.7262	-	-	-	-	-	-	HL20080064	Yahya et al. 2016	GB	Agave americana L. ‘Aureomarginata’	-	-	-	-
Polypodiales	Lomariopsidaceae	Cyclopeltis	crenata		(Fee) C.Chr.	36.362	0.0489	18.181	18.181	0.44344	-	82	2	41	Helsinki 2011-1386	Christenhusz	Ebihara	Faba	2.53	2.99	DQ054517	EF450534
Polypodiales	Lomariopsidaceae	Dracoglossum	plantagineum		(Jacq.) Christenh.	83.6581	0.56724	41.8291	-	-	-	-	-	-	M. Christenhusz 7190	Clark et al. 2016	GPB + 3% PVP-40	Vicia faba ssp. faba var equina Inovec	2.83	3.41	-	-
Polypodiales	Tectariaceae	Arthropteris	orientalis		(Gmel.) Posth.	14.8754	0.0489	7.43769	7.43769	0.181407	-	82	2	41	RBGK 1955-26801	Clark et al. 2016	GPB + 3% PVP-40	Pisum	1.77	1.57	HM748133	KC977357
Polypodiales	Tectariaceae	Arthropteris	orientalis cf		(Gmel.) Posth.	19.8436	0.66504	9.92181	-	-	-	-	-	-	LHM s.n. madagascar	This study	GPB + 3% PVP-39	Pisum sativum 'Ctirad'	-	-	-	-
Polypodiales	Tectariaceae	Arthropteris	palisotii		(Desv.) Alston	59.6854	0.469642	29.8427	-	-	-	-	-	-	MEG-19H-246 (HITBC): Hainan		GPB + 3% PVP-40	Pisum	1.98667	4.04333	-	-
Polypodiales	Tectariaceae	Pteridrys	cnemidaria		(Christ) C.Chr. & Ching	35.9122	0.90954	17.9561	8.97804	0.218977	-	164	4	41	T. Fujiwara 20181113-11 (HITBC): China, Yunnan, Menglun, Mengla, XTBG	This study	Ebihara	Pisum sativum 'Ctirad'	-	-	-	-
Polypodiales	Tectariaceae	Pteridrys	cnemidaria		(Christ) C.Chr. & Ching	21.1639	0.10758	10.582	10.582	0.258097	-	82	2	41	FLBG HM Liu s.n.	Clark et al. 2016	GPB + 3% PVP-40	Pisum	2.98	1.9	KF709488	KF709473
Polypodiales	Tectariaceae	Tectaria	decurrens		(C.Presl) Copel.	57.9563	1.1736	28.9781	14.4891	0.362227	-	160	4	40	T. Fujiwara 20181113-2 (HITBC): China, Yunnan, Menglun, Mengla, XTBG	This study	Ebihara	Pisum sativum 'Ctirad'	1.53667	3.885	DQ508793	EF450523
Polypodiales	Tectariaceae	Tectaria	devexa		Copel.	13.4279	0.31296	6.71397	6.71397	0.167849	-	80	2	40	T. Fujiwara 20181113-5 (HITBC): China, Yunnan, Menglun, Mengla, XTBG	This study	Ebihara	Pisum sativum 'Ctirad'	2.31333	2.44	LC496656	EF450520
Polypodiales	Tectariaceae	Tectaria	fauriei		Tagawa	57.9856	0.65526	28.9928	14.4964	0.36241	160	160	4	40	T. Fujiwara 20181030-6 (HITBC): China, Yunnan, Menglun, Mengla, XTBG	This study	Ebihara	Pisum sativum 'Ctirad'	1.63	4.47333	LC496650	KJ196479
Polypodiales	Tectariaceae	Tectaria	fengii	Considered as a synonym of T. fauriei in FOC	Ching & Chu H. Wang	34.3963	0.37164	17.1981	17.1981	0.429953	-	80	2	40	T. Fujiwara 20181122-12 (HITBC): China, Yunnan, Menglun, Mengla, XTBG	This study	Ebihara	Pisum sativum 'Ctirad'	1.46667	3.22667	-	-
Polypodiales	Tectariaceae	Tectaria	fuscipes		(Wall. ex Bedd.) C.Chr.	20.9096	0.26406	10.4548	10.4548	0.261371	-	80	2	40	T. Fujiwara 20181030-2 (HITBC): China, Yunnan, Menglun, Mengla, XTBG	This study	Ebihara	Pisum sativum 'Ctirad'	1.74	1.47	LC496649	MF623695
Polypodiales	Tectariaceae	Tectaria	dubia		(Rosenst.) C.Chr.	23.9317	0.22494	11.9658	11.9658	0.299146	-	80	2	40	T. Fujiwara 20181122-10 (HITBC): China, Yunnan, Menglun, Mengla, XTBG	This study	Ebihara	Pisum sativum 'Ctirad'	2.10333	3.22333	LC496652	MF623690
Polypodiales	Tectariaceae	Tectaria	polymorpha		(Wall. ex Hook.). Copel.	18.2397	0.23472	9.11985	9.11985	0.227996	-	80	2	40	T. Fujiwara 20181113-16 (HITBC): China, Yunnan, Menglun, Mengla, XTBG	This study	Ebihara	Pisum sativum 'Ctirad'	2.54	3.90667	LC496654	KJ196477
Polypodiales	Tectariaceae	Tectaria	simonsii		(Baker) Ching	39.7264	0.28362	19.8632	9.93159	0.254656	-	156	4	39	T. Fujiwara 20181030-8 (HITBC): China, Yunnan, Menglun, Mengla, XTBG	This study	Ebihara	Pisum sativum 'Ctirad'	1.76667	3.40333	LC496655	KJ196430
Polypodiales	Tectariaceae	Tectaria	vasta		(Blume) Copel.	43.6384	0.35208	21.8192	10.9096	0.279733	-	156	4	39	MEG-18Y-15 (HITBC): China, Yunnan, Hekou (22°14'55"N, 103°55'37"E)	This study	Ebihara	Pisum sativum 'Ctirad'	1.26333	3.31333	LC496653|	KJ196485
Polypodiales	Tectariaceae	Tectaria	zeilanica		(Houtt.) Sledge	26.807	0.15648	13.4035	13.4035	0.335087	-	80	2	40	RBGK 1951-6001	Clark et al. 2016	GPB + 3% PVP-40	Pisum	2.03	2.43	EF463275	EF463531
Polypodiales	Oleandraceae	Oleandra	neriiformis		Cav.	34.3376	0.10758	17.1688	17.1688	0.418751	-	82	2	41	RBGK 1946-34801	Clark et al. 2016	Ebihara	Faba	2.76	2.94	KJ196815	KJ196496
Polypodiales	Davalliaceae	Davallia	assamica		(Bedd.) Baker	17.4573	0.25428	8.72865	8.72865	0.218216	-	80	2	40	FRG-201812-12 (HITBC): China, Yunnan, Baoshan (25°18'07.6"N 98°47'21.0"E)	This study	Ebihara	Pisum sativum 'Ctirad'	2.73333	4.29667	MH392494	MH392493
Polypodiales	Davalliaceae	Davallia	denticulata		(Burm.f.) Mett. ex Kuhn	22.5331	0.23472	11.2666	11.2666	0.281664	80	80	2	40	RBGK 1973-5060	Obermayer et al. (2002)	Citric acid	Allium	-	-	KY099876	AB212698
Polypodiales	Davalliaceae	Davallia	griffithiana		Hook.	17.4573	0.25428	8.72865	8.72865	0.218216	-	80	2	40	T. Fujiwara 20181210-2 (HITBC): China, Yunnan, Menglun, Mengla, XTBG	This study			2.34667	4.31667	LC496657	AB212698
Polypodiales	Davalliaceae	Davallia	tyermannii		Hook. & Baker	15.5502	0.10758	7.7751	7.7751	0.194378	80	80	2	40	RBGK 1990-337	Obermayer et al. (2002)	Citric acid	Allium	-	-	JX103719	AB212715
Polypodiales	Polypodiaceae, Drynarioideae	Arthromeris	lehmanii		(Mett.) Ching	18.093	-	9.0465	9.0465	0.2445	-	74	2	37	MEG-18Y-66 (HITBC): China, Yunnan, Pingbian (22°55.0814’N, 103°41.8666’E)	This study	Ebihara	Pisum sativum 'Ctirad'	1.76	3.14	LC496681	-
Polypodiales	Polypodiaceae, Drynarioideae	Arthromeris	wallichiana		(Spreng.) Ching	17.5258	0.30318	8.76288	8.76288	0.236835	-	74	2	37	MEG-18Y-41 (HITBC): China, Yunnan, Malipo (22°56'35"N, 104°34'34"E)	This study	Ebihara	Pisum sativum 'Ctirad'	2.03667	2.73	LC496680	EF463489
Polypodiales	Polypodiaceae, Drynarioideae	Drynaria	bonii		Christ	29.9268	0.75306	14.9634	14.9634	0.41565	-	72	2	37	T. Fujiwara 20181113-17(HITBC): China, Yunnan, Menglun, Mengla, XTBG	This study	Ebihara	Pisum sativum 'Ctirad'	1.66667	4.17	LC496677	JX103648
Polypodiales	Polypodiaceae, Drynarioideae	Drynaria	quercifolia		(Wall. ex Mett.) J. Sm. ex T. Moore	26.6212	0.978	13.3106	13.3106	0.369738	-	72	2	37	China, Yunnan, Menglun, Mengla, XTBG	This study	Ebihara	Pisum sativum 'Ctirad'	1.95333	4.41667	-	-
Polypodiales	Polypodiaceae, Drynarioideae	Drynaria	quercifolia		(Wall. ex Mett.) J. Sm. ex T. Moore	26.807	0.07824	13.4035	13.4035	0.372319	-	72	2	36	T. Fujiwara 20181113-8 (HITBC): China, Yunnan, Menglun, Mengla, XTBG	This study	GPB + 3% PVP-40	Pisum sativum 'Ctirad'	2.01	3.81	LC496676	JX103650
Polypodiales	Polypodiaceae, Drynarioideae	Drynaria	delavayi		Christ	22.5918	0.52812	11.2959	11.2959	0.313775	-	72	2	36	LHM2578 (HITBC): Baishuitai Water Terraces, Shangri-La County, Yunnan, China		Ebihara	Pisum sativum 'Ctirad'	2.88333	4.28	KT289160	-
Polypodiales	Polypodiaceae, Drynarioideae	Drynaria	heraclea	Aglaomorpha heraclea	(Kunze) T.Moore	26.7483	0.00978	13.3742	13.3742	0.371504	-	72	2	36	RBGK 2003-4076	Clark et al. 2016	Ebihara	Allium	2.71	1.88	AY529150	-
Polypodiales	Polypodiaceae, Drynarioideae	Gymnogrammitis	dareiformis		(Hook.) Ching	21.9659	0.37164	10.9829	10.9829	0.305082	-	72	2	36	MEG-18Y-55 (HITBC): China, Yunnan, Pingbian (22°55.0814’N, 103°41.8666’E)	This study	Ebihara	Pisum sativum 'Ctirad'	1.94667	2.45667	LC496679	JX103647
Polypodiales	Polypodiaceae, Drynarioideae	Selliguea	rhynchophylla		(Hook.) H.Ohashi & K.Ohashi	23.1199	0.46944	11.56	11.56	0.32111	-	72	2	36	MEG-18Y-71 (HITBC): China, Yunnan, Pingbian (22°55.0814’N, 103°41.8666’E)	This study	Ebihara	Pisum sativum 'Ctirad'	2.04333	3.57	LC496680	-
Polypodiales	Polypodiaceae, Grammitidoideae	Grammitis	sp		-	29.3693	-	14.6847	-	-	-	-	-	-	LHM s.n. Madagascar	This study	Ebihara	Pisum sativum 'Ctirad'	-	-	-	-
Polypodiales	Polypodiaceae, Grammitidoideae	Melponeme	peruviana		(Desv.) A.R. Sm. & R.C. Moran	33.3302	0.51834	16.6651	8.33256	0.23146	143-145	144	4	37	ARGENTINA. Córdoba. Dpto. Punilla. Los Gigantes, camino al refugio del Club Andino Córdoba. Morero & Li CX 433 (CORD)		Ebihara	Pisum sativum 'Ctirad'	-	-	-	-
Polypodiales	Polypodiaceae, Grammitidoideae	Oreogrammitis	sp		-	21.2324	0.31296	10.6162	-	-	-	-	-	-	LHM s.n. China, Hainan	This study	Ebihara	Pisum sativum 'Ctirad'	-	-	-	-
Polypodiales	Polypodiaceae, Grammitidoideae	Prosaptia	sp		-	36.3034	-	18.1517	-	-	-	-	-	-	LHM s.n. China, Hainan	This study	Ebihara	Pisum sativum 'Ctirad'	-	-	-	-
Polypodiales	Polypodiaceae, Loxogrammoideae	Loxogramme	cuspidata		(Zenker) M. G. Price	33.2227	0.42054	16.6113	16.6113	0.474609	70	70	2	35	FRG-201901-193 (HITBC): China, Yunnan, Dehong Dai and Jingpo Autonomous Prefecture (24°49'38.2"N 97°43'58.2"E)	This study	Ebihara	Pisum sativum 'Ctirad'	1.56	4.41667	-	-
Polypodiales	Polypodiaceae, Loxogrammoideae	Loxogramme	duclouxii		Christ	64.548	1.49634	32.274	16.137	0.461057	-	140	4	35	TBG cult. No. 115942: Japan, Saitama Pref., Chichibu-shi	This study	Ebihara	Pisum sativum 'Ctirad'	1.42	5.61	AB575274	-
Polypodiales	Polypodiaceae, Microsoroideae	Goniophlebium	mengtzeense		(Christ) Roedl-Linder	21.0857	0.31296	10.5428	10.5428	0.292857	-	72	2	36	LHM2199(HITBC): China, Yunnan, Puer	This study	Ebihara	Pisum sativum 'Ctirad'	1.83333	3.43	LC496658	-
Polypodiales	Polypodiaceae, Microsoroideae	Lecanopteris	lomarioides		(Kunze ex Mett.) Copel.	33.1346	0.85086	16.5673	16.5673	0.460203	-	72	2	36	TBG cult. No. 161880: Philippines	This study	Ebihara	Pisum sativum 'Ctirad'	1.67	3.29	AF470326	-
Polypodiales	Polypodiaceae, Microsoroideae	Lecanopteris	luzoensis		Hennipman	32.8706	0.8313	16.4353	16.4353	0.456536	-	72	2	36	TBG cult. No. 161881: Philippines, Luzon Isl., Sta Fe, 1000m	This study	Ebihara	Pisum sativum 'Ctirad'	1.66	2.575	AF470325	-
Polypodiales	Polypodiaceae, Microsoroideae	Lecanopteris	sinuosa		(Wall. ex Hook.) Copel.	32.8021	0.44988	16.4011	16.4011	0.455585	-	72	2	36	TBG cult.	This study	Ebihara	Pisum sativum 'Ctirad'	1.87	3.135	AF470321	KP164491
Polypodiales	Polypodiaceae, Microsoroideae	Lemmaphyllum	carnosum		(Wallich ex J. Smith) C. Presl	24.1566	-	12.0783	12.0783	0.335508	-	72	2	36	FRG-201812-14 (HITBC): China, Yunnan, Baoshan (25°18'07.6"N 98°47'21.0"E)	This study	Ebihara	Pisum sativum 'Ctirad'	1.84	3.03	GU126698	-
Polypodiales	Polypodiaceae, Microsoroideae	Lemmaphyllum	microphyllum		C. Presl	20.8216	-	10.4108	10.4108	0.289189	-	72	2	36	LHM s.n. China, Hainan	This study	Ebihara	Pisum sativum Citrad	1.64	2.27	EU482938	EF463496
Polypodiales	Polypodiaceae, Microsoroideae	Lemmaphyllum	sp		-	23.9219	0.17604	11.9609	11.9609	0.332248	-	72	2	36	MEG-18Y-135(HITBC): China, Yunnan, Malipo (22°56.5246’N, 104°35.6494’E)	This study	Ebihara	Pisum sativum 'Ctirad'	2.175	2.035	LC496686	-
Polypodiales	Polypodiaceae, Microsoroideae	Lemmaphyllum	rostratum		(Rosenst.) Tagawa	20.3913	0.17604	10.1957	10.1957	0.283213	-	72	2	36	MEG-18Y-188 (HITBC): China, Yunnan	This study	Ebihara	Pisum sativum 'Ctirad'	1.72	3.02	LC496685	-
Polypodiales	Polypodiaceae, Microsoroideae	Lepidomicrosorium	buergirianum		(Miq.) Ching & K.H. Shing	34.1803	0.554305	17.0902	17.0902	0.474726	-	72	2	36	LHM2458 (HITBC); China,	This study	Ebihara	Vicia faba cv. Inovec	2.34333	2.23333	GQ256315	-
Polypodiales	Polypodiaceae, Microsoroideae	Lepidomicrosorium	subhemionitideum		P.S.Wang	38.7875	-	19.3937	19.3937	0.538715	-	72	2	36	MEG-18Y-122 (HITBC): China, Yunnan, Malipo (22°56.5246’N, 104°35.6494’E)	This study	Ebihara	Pisum sativum 'Ctirad'	1.93	2.51	LC496684	-
Polypodiales	Polypodiaceae, Microsoroideae	Lepidomicrosorium	superficiale		(Blume) Li Wang	41.3987	0.91932	20.6994	20.6994	0.574982	-	72	2	36	FRG-201812-67 (HITBC): China, Yunnan (25°21.681, 98°13.186')	This study	Ebihara	Pisum sativum 'Ctirad'	2.085	4.23	KX891379	MH113557
Polypodiales	Polypodiaceae, Microsoroideae	Lepisorus	angustus		Ching	13.1052	0	6.5526	6.5526	0.252023	26	52	2	26	Sudama,a Hokuto, Yamashi	Fujiwara et al. 2018	Ebihara	Petroselinum	-	-	LC331919	-
Polypodiales	Polypodiaceae, Microsoroideae	Lepisorus	annamensis		(C.Chr.) Li Wang	39.7147	0.770814	19.8573	9.92867	0.275796	-	144	4	36	T. Fujwiara s.n., Hainan	This study	GPB	Vicia faba ssp. faba var equina Inovec	6.55333	6.29	EU482931	-
Polypodiales	Polypodiaceae, Microsoroideae	Lepisorus	annuifrons		Ching	12.8803	0.43032	6.44013	6.44013	0.178893	-	72	2	36	K. Watanabe 20181029-02 (TNS): Japan, Tochigi Pref., Nikko-shi, Kawamata (36.52068,139.23388)	This study	Ebihara	Pisum sativum 'Ctirad'	6.55333	6.29	GQ256258	-
Polypodiales	Polypodiaceae, Microsoroideae	Lepisorus	excavatus		(Bory ex Willd.) Ching	22.3669	0.44988	11.1834	11.1834	0.310651	72	72	2	36	Y. Robert s.n.	Clark et al. 2016	Ebihara	Faba	1.99	2.04	HQ711994	-
Polypodiales	Polypodiaceae, Microsoroideae	Lepisorus	henryi		Li Wang	45.2129	0.7824	22.6065	11.3032	0.313979	144	144	4	36	PE-21 (HITBC): China, Yunnnan, Puer	This study	Ebihara	Pisum sativum 'Ctirad'	1.79	3.16333	LC496690	-
Polypodiales	Polypodiaceae, Microsoroideae	Lepisorus	kuratae		T. Fujiw. & Seriz.	30.1224	-	15.0612	7.5306	0.301224	100	100	4	25	Torinome, Nasuiobarashi, Tochigi	Fujiwara et al. 2018	Ebihara	Petroselinum	-	-	-	-
Polypodiales	Polypodiaceae, Microsoroideae	Lepisorus	kuratae		T. Fujiw. & Seriz.	30.7092	-	15.3546	7.6773	0.307092	100	100	4	25	Inageku, Chibashi, Chiba	Fujiwara et al. 2018	Ebihara	Petroselinum	-	-	LC331942	-
Polypodiales	Polypodiaceae, Microsoroideae	Lepisorus	kuratae		T. Fujiw. & Seriz.	30.9048	-	15.4524	7.7262	0.309048	100	100	4	25	Hasso, Inuyama, Aichi	Fujiwara et al. 2018	Ebihara	Petroselinum	-	-	-	-
Polypodiales	Polypodiaceae, Microsoroideae	Lepisorus	loriformis		(Wallich ex Mettenius) Ching	26.5038	-	13.2519	13.2519	0.509688	-	52	2	26	FRG1905175 (HITBC): China, Yunnan, Dehong	This study	Ebihara	Pisum sativum 'Ctirad'	2.86	2.72	GQ256278	-
Polypodiales	Polypodiaceae, Microsoroideae	Lepisorus	macrosphaerus		(Baker) Ching	24.9683	0.978	12.4842	12.4842	0.346782	-	72	2	36	FRG-201812-17 (HITBC): China, Yunnan, Baoshan (25°18'07.6"N 98°47'21.0"E)	This study	Ebihara	Pisum sativum 'Ctirad'	-	-	GQ256280	-
Polypodiales	Polypodiaceae, Microsoroideae	Lepisorus	mikawanus		Sa. Kurata	40.2936	-	20.1468	6.7156	0.265089	152	152	6	25.5	Hasso, Inuyama, Aichi	Fujiwara et al. 2018	Ebihara	Petroselinum	-	-	-	-
Polypodiales	Polypodiaceae, Microsoroideae	Lepisorus	nigripes		T. Fujiw. & Seriz.	27.1884	-	13.5942	6.7971	0.271884	100	100	4	25	Mt. Ihara, Itojima, Fukuoka	Fujiwara et al. 2018	Ebihara	Petroselinum	-	-	-	-
Polypodiales	Polypodiaceae, Microsoroideae	Lepisorus	nigripes		T. Fujiw. & Seriz.	27.384	-	13.692	6.846	0.268471	-	102	4	25.5	Genbimachi, Ichinoseki	Fujiwara et al. 2018	Ebihara	Petroselinum	-	-	LC331936	-
Polypodiales	Polypodiaceae, Microsoroideae	Lepisorus	nigripes		T. Fujiw. & Seriz.	27.384	-	13.692	6.846	0.268471	102	102	4	25.5	Kukuhocho, Takayam, Gifu	Fujiwara et al. 2018	Ebihara	Petroselinum	-	-	-	-
Polypodiales	Polypodiaceae, Microsoroideae	Lepisorus	nigripes		T. Fujiw. & Seriz.	27.5796	-	13.7898	6.8949	0.270388	-	102	4	25.5	Juunisho, Kamakura, Kanaggawa	Fujiwara et al. 2018	Ebihara	Petroselinum	-	-	-	-
Polypodiales	Polypodiaceae, Microsoroideae	Lepisorus	nigripes		T. Fujiw. & Seriz.	27.9708	-	13.9854	6.9927	0.274224	102	102	4	25.5	Mt. Kubote, Buzen, Fukooka	Fujiwara et al. 2018	Ebihara	Petroselinum	-	-	-	-
Polypodiales	Polypodiaceae, Microsoroideae	Lepisorus	nigripes		T. Fujiw. & Seriz.	28.1664	-	14.0832	7.0416	0.276141	102	102	4	25.5	Tazawa, Shenhoku, Akita	Fujiwara et al. 2018	Ebihara	Petroselinum	-	-	-	-
Polypodiales	Polypodiaceae, Microsoroideae	Lepisorus	nigripes		T. Fujiw. & Seriz.	28.362	-	14.181	7.0905	0.278059	102	102	4	25.5	Fujauracho, Aomori	Fujiwara et al. 2018	Ebihara	Petroselinum	-	-	-	-
Polypodiales	Polypodiaceae, Microsoroideae	Lepisorus	obscurevenulosus		(Hayata) Ching	15.9903	0.28362	7.99515	7.99515	0.319806	-	50	2	25	MEG-18Y-136 (HITBC): China, Yunnan, Malipo (22°56.5246’N, 104°35.6494’E)	This study	Ebihara	Pisum sativum 'Ctirad'	2.52333	2.13333	LC496692	-
Polypodiales	Polypodiaceae, Microsoroideae	Lepisorus	pseudonudus		Ching	21.9072	-	10.9536	10.9536	0.421292	52	52	2	26	MEG-18Y-91 (HITBC): China, Yunnan, Pingbian (22°55.0814’N, 103°41.8666’E)	This study	Ebihara	Pisum sativum 'Ctirad'	4.37	5.6	GQ256291	-
Polypodiales	Polypodiaceae, Microsoroideae	Lepisorus	pseudoussuriensis		Tagawa	12.714	2.02446	6.357	-	-	-	-	-	-	Kuo4411 (TAIF)			Pisum sativum Citrad	3.19		-	-
Polypodiales	Polypodiaceae, Microsoroideae	Lepisorus	scolopendirum		Mehra & Bir	17.8681	-	8.93403	8.93403	0.248167	-	72	2	36	MEG-18Y-177 (HITBC): China, Yunnan	This study	Ebihara	Pisum sativum 'Ctirad'	2.18	2.36	LC496689	-
Polypodiales	Polypodiaceae, Microsoroideae	Lepisorus	sinensis		(Christ) Ching	20.5673	-	10.2837	10.2837	#DIV/0!	-		2	25	MEG-18Y-45 (HITBC): China, Yunnan, Pingbian (22°55.0814’N, 103°41.8666’E)	This study	Ebihara	Pisum sativum 'Ctirad'	1.56	1.68	-	-
Polypodiales	Polypodiaceae, Microsoroideae	Lepisorus	sordidus		(Christ) Ching	24.5185	0.26406	12.2592	12.2592	0.490369	50	50	2	25	FRG-201812-17 (HITBC): China, Yunnan (98°13.186' 25°21.681)	This study	Ebihara	Pisum sativum 'Ctirad'	1.62	3.03333	GQ256298	-
Polypodiales	Polypodiaceae, Microsoroideae	Lepisorus	sublinearis		(Baker ex Takeda) Ching	22.7776	-	11.3888	-	-	-	-	-	-	MEG-18Y-79 (HITBC): China, Yunnan, Pingbian (22°55.0814’N, 103°41.8666’E)	This study	Ebihara	Pisum sativum 'Ctirad'	1.15	2.04	-	-
Polypodiales	Polypodiaceae, Microsoroideae	Lepisorus	subconfluens		Ching	16.5478	-	8.27388	8.27388	0.330955	-	50	2	25	FRG1905360 (HITBC): China, Yunnan, Dehong	This study	Ebihara	Pisum sativum 'Ctirad'	2.02	2.85	GQ256299	-
Polypodiales	Polypodiaceae, Microsoroideae	Lepisorus	thunbergianus		(Kaulf.) Ching	15.4524	-	7.7262	7.7262	0.309048	-	50	2	25	Yayoicho, Inage, Chiba	Fujiwara et al. 2018	Ebihara	Petroselinum	-	-	LC331924	-
Polypodiales	Polypodiaceae, Microsoroideae	Lepisorus	thunbergianus		(Kaulf.) Ching	15.648	-	7.824	7.824	0.31296	50	50	2	25	Sudama,a Hokuto, Yamashi	Fujiwara et al. 2018	Ebihara	Petroselinum	-	-	-	-
Polypodiales	Polypodiaceae, Microsoroideae	Lepisorus	tibeticus		Ching & S.K.Wu	15.247	0.18582	7.62351	7.62351	0.30494	-	50	2	25	MEG-18Y-187 (HITBC): China, Yunnan	This study	Ebihara	Pisum sativum 'Ctirad'	1.92333	2.13667	LC496691	-
Polypodiales	Polypodiaceae, Microsoroideae	Lepisorus	tosaensis		(Makino) H. Itô	34.0344	-	17.0172	8.5086	0.340344	100	100	4	25	Yabakeimachi, Nakatsushi, Oita	Fujiwara et al. 2018	Ebihara	Petroselinum	-	-	GQ256309	-
Polypodiales	Polypodiaceae, Microsoroideae	Lepisorus	tosaensis cf		(Makino) H. Itô	46.7484	-	23.3742	7.7914	0.311656	ca 150	150	6	25	MEG-18Y-132 (HITBC): China, Yunnan, Malipo (22°56.5246’N, 104°35.6494’E)	This study	Ebihara	Pisum sativum 'Ctirad'	1.82	3.05	-	-
Polypodiales	Polypodiaceae, Microsoroideae	Lepisorus	tosaensis cf		(Makino) H. Itô	50.0051	0.3423	25.0026	8.33419	0.333368	-	150	6	25	LHM2171-1 (HITBC): China, Yunnan, Puer	This study	Ebihara	Pisum sativum 'Ctirad'	2.12	4.01	-	-
Polypodiales	Polypodiaceae, Microsoroideae	Lepisorus	uchiyamae		H. Itô	15.8338	0.84108	7.91691	7.91691	0.219914	-	72	2	36	OJ20180712_01 (TNS) : Japan, Kagoshima Pref., Minamikyushu-shi, Eicho-gun, Sebira Coast (31.218697, 130.503864)	This study	Ebihara	Pisum sativum 'Ctirad'	2.74	3.42	GQ256310	-
Polypodiales	Polypodiaceae, Microsoroideae	Lepisorus	Yamaokae		Seriz.	27.2862	-	13.6431	6.82155	0.189487	-	144	4	36	Y. Watano & K. Ohora 20180602_01 (TNS): Japan, Mie Pref. Minamimuro-gun, Kiho-cho, Osato (33.77635, 135.9844)	This study	Ebihara	Pisum sativum 'Ctirad'	3.14	6.22	-	-
Polypodiales	Polypodiaceae, Microsoroideae	Leptochilus	axillaris		(Cav.) Kaulf.	40.3523	0.26406	20.1761	20.1761	0.560448	-	72	2	36	T. Fujiwara 20181210-3 (HITBC): China, Yunnan, Menglun, Mengla, XTBG	This study	Ebihara	Pisum sativum 'Ctirad'	1.39667	2.29333	LC496667	JX103657.
Polypodiales	Polypodiaceae, Microsoroideae	Leptochilus	cantoniensis		(Baker) Ching	31.0222	-	15.5111	15.5111	0.430863	-	72	2	36	LHM s.n. : China, Hainan	This study	Ebihara	Pisum sativum 'Ctirad'	1.34	3	EU363245	-
Polypodiales	Polypodiaceae, Microsoroideae	Leptochilus	digitatus		(Baker) Noot.	29.164	0.2934	14.582	14.582	0.405055	-	72	2	36	T. Fujiwara 20181113-18 (HITBC): China, Yunnan, Menglun, Mengla, XTBG	This study	Ebihara	Pisum sativum 'Ctirad'	2.09667	3.19333	LC496669	MH768374
Polypodiales	Polypodiaceae, Microsoroideae	Leptochilus	ellipticus		(Thunb.) Noot.	29.5552	0.2934	14.7776	14.7776	0.410488	-	72	2	36	MEG-18Y-17 (HITBC): China, Yunnan, Hekou (22°14'55"N, 103°55'37"E)	This study	Ebihara	Pisum sativum 'Ctirad'	2.57	4.07333	LC496668	MH768387
Polypodiales	Polypodiaceae, Microsoroideae	Leptochilus	leveillei		(Baker) X.C.Zhang	29.6725	0.1956	14.8363	14.8363	0.412118	-	72	2	36	T. Fujiwara 20181113-19 (HITBC): China, Yunnan, Menglun, Mengla, XTBG	This study	Ebihara	Pisum sativum 'Ctirad'	1.31667	2.89	LC496670	MH113565
Polypodiales	Polypodiaceae, Microsoroideae	Leptochilus	pteropus		(Blume) Fraser-Jenk.	62.993	1.59414	31.4965	15.7482	0.437451	144	144	4	36	MEG-18H-40 (HITBC): China, Hainan (18°54'23.0184"N, 109°40'52.6728"E)	This study	Ebihara	Pisum sativum 'Ctirad'	1.455	3.685	LC496666	MH768352
Polypodiales	Polypodiaceae, Microsoroideae	Leptochilus	sp.		-	58.4257	-	29.2129	14.6064	0.405734	-	144	4	36	LHM s.n. : China, Hainan	This study	Ebihara	Pisum sativum 'Ctirad'	1.11	2.08	-	-
Polypodiales	Polypodiaceae, Microsoroideae	Microsorum	cuspidatum		(D.Don) Tagawa	26.0148	0.69438	13.0074	13.0074	0.361317	72	72	2	36	MEG-18Y-128 (HITBC): China, Yunnan, Malipo (22°56.5246’N, 104°35.6494’E)	This study	Ebihara	Pisum sativum 'Ctirad'	1.86	3.185	LC496693	JX103665
Polypodiales	Polypodiaceae, Microsoroideae	Microsorum	insigne		(Blume) Copel.	48.5968	0.2934	24.2984	24.2984	0.674956	72	72	2	36	T. Fujiwara 20181030-5 (HITBC): China, Yunnan, Menglun, Mengla, XTBG	This study	Ebihara	Pisum sativum 'Ctirad'	1.145	3.17	LC496694	MH665010
Polypodiales	Polypodiaceae, Microsoroideae	Microsorum	musifolium		Copel.	28.0784	0.65526	14.0392	14.0392	0.389977	-	72	2	36	Wuhan Botanical Garden	This study	Ebihara	Pisum sativum 'Ctirad'	2.425	5.65	LC496682	MH665013
Polypodiales	Polypodiaceae, Microsoroideae	Microsorum	punctatum		(L.) Copel.	27.9806	0.75306	13.9903	13.9903	0.388619	-	72	2	36	T. Fujiwara 20181022 (HITBC): China, Yunnan, Menglun, Mengla, XTBG	This study	Ebihara	Pisum sativum 'Ctirad'	2.865	6.88	LC496683	MH113576
Polypodiales	Polypodiaceae, Microsoroideae	Neolepisorus	ensatus		(Thunb.) Ching.	46.6799	0.65526	23.34	11.67	0.324166	-	144	4	36	TBG cult.	This study	Ebihara	Pisum sativum 'Ctirad'	2.84	3.2	AB575282	MH113583
Polypodiales	Polypodiaceae, Microsoroideae	Neolepisorus	ensatus form. isuensis		-	60.1274	0.0978	30.0637	-	-	-	-	-	36	TBG cult., SM890712-2	This study	Ebihara	Pisum sativum 'Ctirad'	2.07	3.69	-	-
Polypodiales	Polypodiaceae, Microsoroideae	Neolepisorus	fortunei		Li Wang	27.8339	0.06846	13.9169	13.9169	0.386582	-	72	2	36	MEG-18Y-109 (HITBC)	This study	Ebihara	Pisum sativum 'Ctirad'	2.115	3.22	LC496688	JX103660
Polypodiales	Polypodiaceae, Microsoroideae	Neolepisorus	sp		-	32.7239	0.06846	16.3619	16.3619	0.454498	-	72	2	36	T. Fujiwara 20181122-19(HITBC): China, Yunnan, Menglun, Mengla, XTBG	This study	Ebihara	Pisum sativum 'Ctirad'	1.51	3.46	LC496687	-
Polypodiales	Polypodiaceae, Platycerioideae	Platycerium	alcicorne		Desv.	36.2447	0.5868	18.1223	18.1223	0.489793	-	74	2	37	cultivated in Wu shan	This study	GPB+3%PVP	Pisum sativum Citrad, Vicia faba ssp. faba var equina Inovec	1.555	3.93	LC496671	-
Polypodiales	Polypodiaceae, Platycerioideae	Platycerium	elephantotis		Schweinf	38.4647	0.64548	19.2324	19.2324	0.519794	-	74	2	37	TBG cult. No. 120471	This study	Ebihara	Vicia faba	3.18	2.755	DQ164449	-
Polypodiales	Polypodiaceae, Platycerioideae	Platycerium	holttumii		Joncheere & Hennipman	42.0442	0.36186	21.0221	21.0221	0.568165	-	74	2	37	XTBG cult.	This study	GPB + 3% PVP-40	Pisum sativum 'Ctirad'	3.335	4.245	LC496675	-
Polypodiales	Polypodiaceae, Platycerioideae	Platycerium	sp1		-	53.1739	3.46212	26.5869	26.5869	0.718566	-	74	2	37	XTBG cult.	This study	Ebihara	Vicia faba ssp. faba var equina Inovec	3.51	4.32	-	-
Polypodiales	Polypodiaceae, Platycerioideae	Platycerium	sp1		-	55.1592	-	27.5796	27.5796	0.745395	-	74	2	37	XTBG cult.	This study	Ebihara	Vicia faba ssp. faba var equina Inovec	4.27	3.87	LC496672	-
Polypodiales	Polypodiaceae, Platycerioideae	Platycerium	sp 2		-	47.0418	-	23.5209	23.5209	0.6357	-	74	2	37	XTBG cult.	This study	Ebihara	Vicia faba ssp. faba var equina Inovec	3.08	4.65	-	-
Polypodiales	Polypodiaceae, Platycerioideae	Platycerium	sp2		-	47.6971	-	23.8485	23.8485	0.644555	-	74	2	37	XTBG cult.	This study	Ebihara	Vicia faba ssp. faba var equina Inovec	4.53	5.02	LC496674	-
Polypodiales	Polypodiaceae, Platycerioideae	Platycerium	wallichii		Hook.	40.4892	-	20.2446	20.2446	0.547151	-	74	2	37	XTBG cult.	This study	Ebihara	Vicia faba ssp. faba var equina Inovec	2.48667	2.77333	LC496673	JX103686
Polypodiales	Polypodiaceae, Platycerioideae	Pyrrosia	angustissima		(Giesenh. ex Diels) Tagawa & K. Iwats.	17.2267	0.166182	8.61336	8.61336	0.232794	-	74	2	37	LHM2573 (HITBC)	This study	Ebihara	Pisum sativum 'Ctirad'	3.07667	3.37667	KY931044	KY064552
Polypodiales	Polypodiaceae, Platycerioideae	Pyrrosia	bonii		(Christ ex Giesenh.) Ching	26.406	0.489	13.203	13.203	0.356838	-	74	2	37	T. Fujiwara 20181030-10 (HITBC): China, Yunnan, Menglun, Mengla, XTBG	This study	Ebihara	Pisum sativum 'Ctirad'	1.75	2.865	LC496664	MH352390
Polypodiales	Polypodiaceae, Platycerioideae	Pyrrosia	drakeana		(Franch.) Ching	23.9219	0.13692	11.9609	11.9609	0.323269	74	74	2	37	MEG-18Y-179 (HITBC): China, Yunnan	This study	Ebihara	Pisum sativum 'Ctirad'	2.24	2.58	LC496662	-
Polypodiales	Polypodiaceae, Platycerioideae	Pyrrosia	ensata cf		Ching ex K.H.Shing	21.8681	0.79218	10.934	10.934	0.295515	-	74	2	37	MEG-18Y-92 (HITBC): China, Yunnan, Pingbian (22°55.0814’N, 103°41.8666’E)	This study	Ebihara	Pisum sativum 'Ctirad'	2.995	3.03	-	-
Polypodiales	Polypodiaceae, Platycerioideae	Pyrrosia	heteractis		(Mett. ex Kuhn) Ching	21.5453	-	10.7727	10.7727	0.291153	-	74	2	37	MEG-18Y-73 (HITBC): China, Yunnan, Pingbian (22°55.0814’N, 103°41.8666’E)	This study	Ebihara	Pisum sativum 'Ctirad'	1.49	2.45	-	-
Polypodiales	Polypodiaceae, Platycerioideae	Pyrrosia	lingua		(Thunb.) Farw.	21.5453	-	10.7727	10.7727	0.291153	-	74	2	37	RBGK 2011-1886	Clark et al. 2016	Ebihara	Pisum sativum 'Ctirad'	2.66	3.02	KY931092	-
Polypodiales	Polypodiaceae, Platycerioideae	Pyrrosia	nuda		(Giesenh.) Ching	46.856	-	23.428	11.714	0.316594	-	148	4	37	T. Fujiwara 20181212-1 (HITBC): China, Yunnan, Menglun, Mengla, XTBG	This study	Ebihara	Pisum sativum 'Ctirad'	1.205	2.43	LC496660	-
Polypodiales	Polypodiaceae, Platycerioideae	Pyrrosia	nummularifolia		(Sw.) Ching	21.1639	-	10.582	10.582	0.285999	-	74	2	37	T. Fujiwara 20181210-5 (HITBC): China, Yunnan, Menglun, Mengla, XTBG	This study	Ebihara	Pisum sativum 'Ctirad'	1.535	3.56	LC496665	JX103671
Polypodiales	Polypodiaceae, Platycerioideae	Pyrrosia	petiolosa		(Christ) Ching	19.1981	-	9.59907	9.59907	0.259434	-	74	2	37	LHM2585 (HITBC): Puzhehei, Funing County, Wenshan Aut. Prefecture, Yunnan, China	This study	Ebihara	Pisum sativum Citrad	3.14	3.15	-	-
Polypodiales	Polypodiaceae, Platycerioideae	Pyrrosia	piloselloides		(L.) M.G.Price	48.2056	0.15648	24.1028	12.0514	0.325714	-	148	4	37	LHM2198 (HITBC): China, Yunnan, Puer	This study	Ebihara	Pisum sativum 'Ctirad'	1.01667	3.93333	LC496659	KY064539
Polypodiales	Polypodiaceae, Platycerioideae	Pyrrosia	porosa		(C.Presl) Hovenkamp	41.3401	0.56724	20.67	10.335	0.279325	-	148	4	37	MEG-18Y-154 (HITBC): China, Yunnan, Wenshan, Xichou (23°24.6982’N, 104°43.9489’E)	This study	Ebihara	Pisum sativum 'Ctirad'	1.71	4.01333	-	-
Polypodiales	Polypodiaceae, Platycerioideae	Pyrrosia	sp1			26.0637	0.2934	13.0318	13.0318	0.352212	-	74	2	37	MEG-18Y-129 (HITBC): China, Yunnan, Malipo (22°56.5246’N, 104°35.6494’E	This study	Ebihara	Pisum sativum 'Ctirad'	1.65333	2.46	LC496661	-
Polypodiales	Polypodiaceae, Platycerioideae	Pyrrosia	subfurfuracea		(Hook.) Ching	25.4769	0.1956	12.7385	12.7385	0.344282	-	74	2	37	MEG-18Y-182 (HITBC): China, Yunnan	This study	Ebihara	Pisum sativum 'Ctirad'	1.69	2.21333	LC496663	JX103687
Polypodiales	Polypodiaceae, Platycerioideae	Pyrrosia	tonkinensis		(Giesenh.) Ching	42.142	1.11492	21.071	21.071	0.284743	148	148	2	37	LHM2176 (HITBC); China, Yunnna, Puer	This study	Ebihara	Pisum sativum 'Ctirad'	1.55333	2.83667	-	-
Polypodiales	Polypodiaceae, Polypodioideae	Camyloneuron	Nitidum		(Kaulf.) C.Presl	39.4525	-	19.7263	9.86313	0.273976	-	144	4	37	Ferrucci et al. 3461		Cystain PI absolute P	Paspalum dilatatum	-	-	MF318012	-
Polypodiales	Polypodiaceae, Polypodioideae	Camyloneuron	Nitidum		(Kaulf.) C.Presl	20.6651	0.10758	10.3326	10.3326	0.287016	-	72	2	37	Meza Torres & Pereyra 1646 (CTES)	Rita Moreno 2019			-	-	-	-
Polypodiales	Polypodiaceae, Polypodioideae	Microgramma	mortoniana			19.1884	-	9.59418	4.79709	0.129651	-	148	4	37	???		Cystain PI absolute P	Paspalum dilatatum	-	-	-	-
Polypodiales	Polypodiaceae, Polypodioideae	Microgramma	percussa		(Cav.) de la Sota	20.6749	0.23472	10.3375	10.3375	0.279391	-	74	2	37	RBGK 1960-75502	Clark et al. 2016	GPB + 3% PVP-40	Pisum	2.79	2.84	DQ642149	AY459516
Polypodiales	Polypodiaceae, Polypodioideae	Microgramma	Squamulosa		(Kaulf.) de la Sota	20.6749	-	10.3375	10.3375	0.279391	-	74	2	37	Ferrucci et al. 3461		Cystain PI absolute P	Paspalum dilatatum	-	-	AY362579	AY459517
Polypodiales	Polypodiaceae, Polypodioideae	Microgramma	Vaccinifolia		(Langsd. & Fisch.) Copel.	13.9267	-	6.96336	6.96336	0.188199	-	74	2	37	Ferrucci et al. 3461		Cystain PI absolute P	Paspalum dilatatum	-	-	-	-
Polypodiales	Polypodiaceae, Polypodioideae	Pecluma	Filicula		(Kaulf.) M.G.Price	21.7018	0.1467	10.8509	-	-	-	-	-	-	Meza Torres & Pereyra 1653 (CTES)	Rita Moreno 2019			-	-	-	-
Polypodiales	Polypodiaceae, Polypodioideae	Pecluma	robusta		(Fee) M.Kessler & A.R.Sm.	9.3888	0.13692	4.6944	2.3472	0.0634378	-	148	4	37	Meza Torres & Pereyra 1652 (CTES)	Rita Moreno 2019			-	-	-	-
Polypodiales	Polypodiaceae, Polypodioideae	Pecluma	sicca		(Lindm.) M.G.Price	21.8192	0.46944	10.9096	10.9096	0.294854	-	74	2	37	Meza Torres & Pereyra 1654 (CTES)	Rita Moreno 2019			-	-	-	-
Polypodiales	Polypodiaceae, Polypodioideae	Phlebodium	areolatum		(Humbl. & Bonp. ex Willd.) J.Sm.	19.3546	0.0489	9.67731	9.67731	0.261549	-	74	2	37	Meza Torres & Pereyra 1647 (CTES)	Rita Moreno 2019			-	-	-	-
Polypodiales	Polypodiaceae, Polypodioideae	Pleopeltis	macrocarpa		(Bory ex Willd.) Kaulf.	26.4842	0.13692	13.2421	13.2421	0.367837	72	72	2	36	Y. Robert s.n.	Clark et al. 2016	GPB + 3% PVP-40 + 8% Triton	Allium	3.06	2.74	DQ642178	EF463507
Polypodiales	Polypodiaceae, Polypodioideae	Pleopeltis	minima		J.Prado & R.Y.Hirai	7.40346	-	3.70173	3.70173	0.100047	-	74	2	37	P2		Cystain PI absolute P	Paspalum dilatatum	-	-	-	-
Polypodiales	Polypodiaceae, Polypodioideae	Pleopeltis	minima		J.Prado & R.Y.Hirai	7.5795	-	3.78975	3.78975	0.102426	-	74	2	37	Meza Torres et al. 1592		Cystain PI absolute P	Paspalum dilatatum	-	-	-	-
Polypodiales	Polypodiaceae, Polypodioideae	Pleopeltis	minima		J.Prado & R.Y.Hirai	7.5795	-	3.78975	3.78975	0.102426	-	74	2	37	Sanchez 1		Cystain PI absolute P	Paspalum dilatatum	-	-	-	-
Polypodiales	Polypodiaceae, Polypodioideae	Pleopeltis	minima		J.Prado & R.Y.Hirai	7.59906	-	3.79953	3.79953	0.10269	-	74	2	37	P6		Cystain PI absolute P	Paspalum dilatatum	-	-	-	-
Polypodiales	Polypodiaceae, Polypodioideae	Pleopeltis	minima		J.Prado & R.Y.Hirai	7.78488	-	3.89244	3.89244	0.105201	74	74	2	37	P1		Cystain PI absolute P	Paspalum dilatatum	-	-	-	-
Polypodiales	Polypodiaceae, Polypodioideae	Pleopeltis	minima		J.Prado & R.Y.Hirai	8.24454	-	4.12227	4.12227	0.111413	74	74	2	37	P5		Cystain PI absolute P	Paspalum dilatatum	-	-	-	-
Polypodiales	Polypodiaceae, Polypodioideae	Pleopeltis	minima		J.Prado & R.Y.Hirai	18.6309	-	9.31545	4.65773	0.125884	-	148	4	37	Meza Torres 1627		Cystain PI absolute P	Paspalum dilatatum	-	-	-	-
Polypodiales	Polypodiaceae, Polypodioideae	Pleopeltis	minima		J.Prado & R.Y.Hirai	18.7972	-	9.39858	4.69929	0.127008	-	148	4	37	Meza Torres 1607		Cystain PI absolute P	Paspalum dilatatum	-	-	-	-
Polypodiales	Polypodiaceae, Polypodioideae	Pleopeltis	pinnatifida			15.7556	0.51834	7.87779	7.87779	0.212913	74	74	2	37	ARGENTINA. Córdoba. Departamento Punilla. Cercanía de C° Blanco. Pasando Tanti. Camino a los Gigantes. Morero 405 (CORD)				-	-	-	-
Polypodiales	Polypodiaceae, Polypodioideae	Pleopeltis	pleopeltifolia		(raddi) Alston	13.0563	0	6.52815	6.52815	0.176436	74	74	2	37	Sanchez 5		Cystain PI absolute P	Paspalum dilatatum	-	-	EU650121	-
Polypodiales	Polypodiaceae, Polypodioideae	Pleopeltis	pleopeltifolia		(raddi) Alston	18.494	0.49878	9.24699	9.24699	0.249919	-	74	2	37	Meza Torres & Pereyra 1644 (CTES)	Meza Torres 2019			-	-	-	-
Polypodiales	Polypodiaceae, Polypodioideae	Polypodium	interjectum		Shivas	44.2447	0.30318	22.1224	7.37412	0.199301	-	222	6	37	CZ: loc. Býčí skála	Bures et al. (2003)	Otto I/II	Vicia	-	-	-	-
Polypodiales	Polypodiaceae, Polypodioideae	Polypodium	sibiricum		Sipl.	16.8509	0.3423	8.42547	8.42547	0.227715	-	74	2	37	LHM2861 (HITBC)		Ebihara	Psium sativa citrad	2.13333	3.86	KF909061	-
Polypodiales	Polypodiaceae, Polypodioideae	Polypodium	virginianum		L.	23.1786	-	11.5893	5.79465	0.156612	-	148	4	37	USA: Wisconsin/Michigan, DOB0473 (WIS)	Bai et al. (2012)	LB01 / Otto I/II	Vicia	-	-	-	-
Polypodiales	Polypodiaceae, Polypodioideae	Polypodium	virginianum		L.	30.2887	0.761862	15.1443	7.57216	0.204653	-	148	4	37	Canada: Ontario, rare Charitable Research Reserve: 43 22'36"N, 80 20'23"W, 94925 (OAC)	Bainard et al. (2011)	LB01 1% PVP	Pisum	-	-	-	-
Polypodiales	Polypodiaceae, Polypodioideae	Polypodium	virginianum		L.	30.4843	0.05868	15.2421	7.62107	0.205975	-	148	4	37	Canada: Ontario, rare Charitable Research Reserve, Cambridge (43°22’35”N, 80°20’23”W), TAH69	Henry et al. (2015)	LB01 1% PVP	Pisum	3.95	4.99	KF186527	-
Polypodiales	Polypodiaceae, Polypodioideae	Polypodium	virginianum		L.	30.6994	0.06846	15.3497	7.67485	0.207429	-	148	4	37	Canada: Ontario, Cup-and-Saucer Trail, Manitoulin Island (45°51’53”N, 82°05’55”W), TAH148	Henry et al. (2015)	LB01 1% PVP	Pisum	3.89	4.9	-	-
Polypodiales	Polypodiaceae, Polypodioideae	Polypodium	vulgare		L.	28.362	0.31296	14.181	7.0905	0.191635	-	148	4	37	CZ: loc. Sloup	Bures et al. (2003)	FC:PI Otto I/II	Polypodium interjectum	-	-	-	-
Polypodiales	Polypodiaceae, Polypodioideae	Polypodium	vulgare		L.	30.1811	0.05868	15.0905	7.54527	0.203926	-	148	4	37	-	Zenkteler and Jedrzejczyk (2012)	GPB + 3% PVP-40	Pisum	4.39	-	EF551065	KM114073
Polypodiales	Polypodiaceae, Polypodioideae	Polypodium	vulgare		L.	38.8559	0.72372	19.428	9.71398	0.26254	-	148	4	37	Bosnia and Herzegovina: Zepce (University of Sarajevo)	Pustahija et al. (2013)	Galbraith + 10mM sodium metabisulfite and 1% PVP-10	Triticum	-	-	-	-
Polypodiales	Polypodiaceae, Polypodioideae	Polypodium	x mantoniae	Polypodium interjectum x P. vulgare	(Schidlay) Shivas	36.362	0.37164	18.181	7.27241	0.196552	-	185	5	37	CZ: loc. Javoříčské jeskyně	Bures et al. (2003)	FC:PI Otto I/II	Polypodium interjectum	-	-	-	-
Polypodiales	Polypodiaceae, Polypodioideae	Polypodium	x mantoniae	Polypodium interjectum x P. vulgare	(Schidlay) Shivas	38.5723	0.2445	19.2862	7.71446	0.208499	-	185	5	37	-	Zenkteler and Jedrzejczyk (2012)	GPB + 3% PVP-40	Pisum	-	-	-	-
Polypodiales	Polypodiaceae, Polypodioideae	Serpocaulon	cf gilliesi		(C.Chr.) A.R.Sm.	10.1516	-	5.07582	-	-	-	-	-	-	Meza Torres		Cystain PI absolute P	Paspalum dilatatum	-	-	-	-
Polypodiales	Polypodiaceae, Polypodioideae	Serpocaulon	triseriale		(Sw.) A.R.Sm.	24.1468	0.02934	12.0734	12.0734	0.326308	-	74	2	37	RBGK 1992-2285	Clark et al. 2016	GPB + 3% PVP-40	Pisum	1.5	1.69	EF463263	EF463516
Polypodiales	Polypodiaceae, Polypodioideae	Serpocaulon	vacillans		(Link) A.R.Sm.	19.2666	0.35208	9.6333	-	-	-	-	-	-	Meza Torres & Pereyra 1643 (CTES)	Meza Torres 2019			-	-	-	-
